# Supplementary material for: Revealing the pathogenesis of gastric intestinal metaplasia based on the mucosoid air-liquid interface
Source: J Transl Med. 2024 May 17;22:468. doi: 10.1186/s12967-024-05276-7 (PMC11101349; doi:10.1186/s12967-024-05276-7)
Supplement: Supplementary file 1 — Supplementary Material 1 [file 12967_2024_5276_MOESM1_ESM.xlsx]

## Sheet: DEGs expression from GIM and No
IDname	pvalue	padj	log2FC	FC	change	GIM_GIM1_B55	GIM_GIM2_B36	GIM_GIM3_B16	NC_GIM1_B54	NC_GIM2_B86	NC_GIM3_B58	GIM_GIM1_B55_normal	GIM_GIM2_B36_normal	GIM_GIM3_B16_normal	NC_GIM1_B54_normal	NC_GIM2_B86_normal	NC_GIM3_B58_normal	ENSEMBL	genes_location	strand	biotype	SYMBOL	description
ENSG00000198889	6.32e-11	4.75e-07	-8.72125	0.00236942	DOWN	0	0	0	52	0	47	0	0	0	51.5736	0	38.9796	ENSG00000198889	X:126549383-126552851	-	protein_coding	DCAF12L1	DDB1 and CUL4 associated factor 12 like 1 [Source:HGNC Symbol;Acc:HGNC:29395]
ENSG00000138722	0.000335552	0.0138057	-4.95244	0.0322973	DOWN	0	0	0	0	0	0	0	0	0	0	0	0	ENSG00000138722	4:89879532-89954629	+	protein_coding	MMRN1	multimerin 1 [Source:HGNC Symbol;Acc:HGNC:7178]
ENSG00000114251	1.82e-07	0.000109576	-4.93342	0.0327259	DOWN	0	0	0	4	3	15	0	0	0	3.9672	2.17307	12.4403	ENSG00000114251	3:55465715-55490539	-	protein_coding	WNT5A	Wnt family member 5A [Source:HGNC Symbol;Acc:HGNC:12784]
ENSG00000101336	0.000109491	0.00715677	-4.07109	0.0594948	DOWN	1	0	0	5	0	10	0.857852	0	0	4.959	0	8.29353	ENSG00000101336	20:32052188-32101856	+	protein_coding	HCK	HCK proto-oncogene, Src family tyrosine kinase [Source:HGNC Symbol;Acc:HGNC:4840]
ENSG00000122133	0.000648177	0.0193346	-3.59206	0.0829243	DOWN	0	1	0	1	2	9	0	1.12575	0	0.991801	1.44871	7.46418	ENSG00000122133	9:135561756-135566955	+	protein_coding	PAEP	progestagen associated endometrial protein [Source:HGNC Symbol;Acc:HGNC:8573]
ENSG00000100918	1.81e-06	0.000545862	-3.58149	0.083534	DOWN	39	80	106	2242	101	2656	33.4562	90.0597	122.082	2223.62	73.16	2202.76	ENSG00000100918	14:24171853-24180257	+	protein_coding	REC8	REC8 meiotic recombination protein [Source:HGNC Symbol;Acc:HGNC:16879]
ENSG00000235098	4.37e-06	0.000901962	-3.52619	0.0867983	DOWN	9	1	0	5	9	19	7.72067	1.12575	0	4.959	6.51921	15.7577	ENSG00000235098	1:1418420-1421769	-	protein_coding	ANKRD65	ankyrin repeat domain 65 [Source:HGNC Symbol;Acc:HGNC:42950]
ENSG00000213988	0.00249987	0.0440668	-3.43264	0.0926132	DOWN	0	0	0	0	1	1	0	0	0	0	0.724356	0.829353	ENSG00000213988	19:20077994-20127076	+	protein_coding	ZNF90	zinc finger protein 90 [Source:HGNC Symbol;Acc:HGNC:13165]
ENSG00000069122	4.54e-05	0.00448979	-3.4318	0.0926671	DOWN	37	18	0	113	1	138	31.7405	20.2634	0	112.073	0.724356	114.451	ENSG00000069122	6:46852512-46954943	-	protein_coding	ADGRF5	adhesion G protein-coupled receptor F5 [Source:HGNC Symbol;Acc:HGNC:19030]
ENSG00000176402	1.33e-05	0.00191912	-3.40697	0.0942755	DOWN	0	1	2	4	5	23	0	1.12575	2.30344	3.9672	3.62178	19.0751	ENSG00000176402	7:99923269-99929620	-	protein_coding	GJC3	gap junction protein gamma 3 [Source:HGNC Symbol;Acc:HGNC:17495]
ENSG00000169744	0.00042394	0.0152866	-3.37043	0.0966937	DOWN	0	0	0	6	2	14	0	0	0	5.9508	1.44871	11.6109	ENSG00000169744	4:16501541-16898809	-	protein_coding	LDB2	LIM domain binding 2 [Source:HGNC Symbol;Acc:HGNC:6533]
ENSG00000240654	0.000997021	0.0247676	-3.34264	0.0985747	DOWN	0	0	0	5	2	5	0	0	0	4.959	1.44871	4.14677	ENSG00000240654	13:24307166-24322535	+	protein_coding	C1QTNF9	C1q and TNF related 9 [Source:HGNC Symbol;Acc:HGNC:28732]
ENSG00000256229	7.68e-05	0.00589712	-3.25235	0.104941	DOWN	0	0	0	9	0	24	0	0	0	8.92621	0	19.9045	ENSG00000256229	19:20167228-20200490	+	protein_coding	ZNF486	zinc finger protein 486 [Source:HGNC Symbol;Acc:HGNC:20807]
ENSG00000103485	0.000351921	0.0141228	-3.22348	0.107062	DOWN	2	6	45	12	20	62	1.7157	6.75448	51.8274	11.9016	14.4871	51.4199	ENSG00000103485	16:29679008-29698699	+	protein_coding	QPRT	quinolinate phosphoribosyltransferase [Source:HGNC Symbol;Acc:HGNC:9755]
ENSG00000182492	0.000648463	0.0193346	-3.19246	0.109389	DOWN	0	0	0	1	2	9	0	0	0	0.991801	1.44871	7.46418	ENSG00000182492	X:153494939-153509554	+	protein_coding	BGN	biglycan [Source:HGNC Symbol;Acc:HGNC:1044]
ENSG00000138944	0.000265016	0.0119448	-3.18283	0.110121	DOWN	1	6	1	20	42	2	0.857852	6.75448	1.15172	19.836	30.423	1.65871	ENSG00000138944	22:44243667-44312851	-	protein_coding	KIAA1644	KIAA1644 [Source:HGNC Symbol;Acc:HGNC:29335]
ENSG00000250722	3.11e-07	0.0001672	-3.11964	0.115052	DOWN	21	3	0	55	6	89	18.0149	3.37724	0	54.549	4.34614	73.8124	ENSG00000250722	5:42799880-42887392	-	protein_coding	SELENOP	selenoprotein P [Source:HGNC Symbol;Acc:HGNC:10751]
ENSG00000169605	0.000217821	0.0105777	-3.10874	0.115925	DOWN	4893	1598	6087	6711	1440	36334	4197.47	1798.94	7010.52	6655.97	1043.07	30133.7	ENSG00000169605	2:68974573-68980974	+	protein_coding	GKN1	gastrokine 1 [Source:HGNC Symbol;Acc:HGNC:23217]
ENSG00000115468	0.000188524	0.00952315	-3.08932	0.117496	DOWN	0	1	1	4	3	8	0	1.12575	1.15172	3.9672	2.17307	6.63482	ENSG00000115468	2:232606057-232682781	+	protein_coding	EFHD1	EF-hand domain family member D1 [Source:HGNC Symbol;Acc:HGNC:29556]
ENSG00000159263	0.00113847	0.0270323	-3.03562	0.121952	DOWN	16	5	11	1063	18	1050	13.7256	5.62873	12.6689	1054.28	13.0384	870.821	ENSG00000159263	21:36699133-36749917	+	protein_coding	SIM2	single-minded family bHLH transcription factor 2 [Source:HGNC Symbol;Acc:HGNC:10883]
ENSG00000176046	7.24e-06	0.00128028	-3.02673	0.122706	DOWN	709	78	208	2542	1023	3332	608.217	87.8082	239.558	2521.16	741.017	2763.4	ENSG00000176046	16:28532708-28539174	-	protein_coding	NUPR1	nuclear protein 1, transcriptional regulator [Source:HGNC Symbol;Acc:HGNC:29990]
ENSG00000150045	0.00145678	0.0316598	-2.78477	0.145112	DOWN	0	0	7	28	0	15	0	0	8.06204	27.7704	0	12.4403	ENSG00000150045	12:9827481-9845007	+	protein_coding	KLRF1	killer cell lectin like receptor F1 [Source:HGNC Symbol;Acc:HGNC:13342]
ENSG00000151490	0.00299013	0.0487955	-2.76387	0.147228	DOWN	0	0	0	3	0	8	0	0	0	2.9754	0	6.63482	ENSG00000151490	12:15322397-15597399	+	protein_coding	PTPRO	protein tyrosine phosphatase, receptor type O [Source:HGNC Symbol;Acc:HGNC:9678]
ENSG00000204544	0.000867888	0.0231045	-2.76164	0.147457	DOWN	272	5	8	445	95	644	233.336	5.62873	9.21376	441.351	68.8139	534.103	ENSG00000204544	6:30983718-30989903	+	protein_coding	MUC21	mucin 21, cell surface associated [Source:HGNC Symbol;Acc:HGNC:21661]
ENSG00000102010	0.000962107	0.0244655	-2.74652	0.14901	DOWN	2	2	1	1	0	19	1.7157	2.25149	1.15172	0.991801	0	15.7577	ENSG00000102010	X:15464246-15556529	+	protein_coding	BMX	BMX non-receptor tyrosine kinase [Source:HGNC Symbol;Acc:HGNC:1079]
ENSG00000183607	0.000337485	0.0138057	-2.71359	0.15245	DOWN	5815	557	1915	6354	717	20621	4988.41	627.041	2205.54	6301.9	519.364	17102.1	ENSG00000183607	2:68945232-68952970	-	protein_coding	GKN2	gastrokine 2 [Source:HGNC Symbol;Acc:HGNC:24588]
ENSG00000132837	0.000126473	0.00773954	-2.67634	0.156438	DOWN	35	4	22	122	33	118	30.0248	4.50299	25.3379	121	23.9038	97.8637	ENSG00000132837	5:78997606-79236038	-	protein_coding	DMGDH	dimethylglycine dehydrogenase [Source:HGNC Symbol;Acc:HGNC:24475]
ENSG00000204983	0.000677872	0.019931	-2.5577	0.169846	DOWN	37911	2429	7696	69993	4225	72189	32522	2734.44	8863.64	69419.1	3060.41	59870.2	ENSG00000204983	7:142749468-142753076	+	protein_coding	PRSS1	protease, serine 1 [Source:HGNC Symbol;Acc:HGNC:9475]
ENSG00000275896	0.00024714	0.0114385	-2.53966	0.171983	DOWN	72974	8001	14477	160364	7364	104066	62600.9	9007.1	16673.5	159049	5334.16	86307.5	ENSG00000275896	7:142760398-142774564	+	protein_coding	PRSS2	protease, serine 2 [Source:HGNC Symbol;Acc:HGNC:9483]
ENSG00000121552	0.000434301	0.0153835	-2.53753	0.172237	DOWN	200	46	89	471	244	1094	171.57	51.7843	102.503	467.138	176.743	907.312	ENSG00000121552	3:122325244-122341972	+	protein_coding	CSTA	cystatin A [Source:HGNC Symbol;Acc:HGNC:2481]
ENSG00000269190	0.0010801	0.0258504	-2.49822	0.176995	DOWN	2	1	2	4	9	7	1.7157	1.12575	2.30344	3.9672	6.51921	5.80547	ENSG00000269190	19:38941401-38975910	-	protein_coding	FBXO17	F-box protein 17 [Source:HGNC Symbol;Acc:HGNC:18754]
ENSG00000167165	1.68e-10	8.45e-07	-2.49036	0.177961	DOWN	849	174	161	1361	846	2344	728.317	195.88	185.427	1349.84	612.806	1944	ENSG00000167165	2:233691607-233773300	+	protein_coding	UGT1A6	UDP glucuronosyltransferase family 1 member A6 [Source:HGNC Symbol;Acc:HGNC:12538]
ENSG00000188175	0.00189999	0.0373888	-2.45026	0.182977	DOWN	2	0	0	1	1	4	1.7157	0	0	0.991801	0.724356	3.31741	ENSG00000188175	7:93188586-93226524	-	protein_coding	HEPACAM2	HEPACAM family member 2 [Source:HGNC Symbol;Acc:HGNC:27364]
ENSG00000186417	0.000224238	0.0107506	-2.41223	0.187865	DOWN	130	6	14	223	35	275	111.521	6.75448	16.1241	221.172	25.3525	228.072	ENSG00000186417	15:51341629-51408013	+	protein_coding	GLDN	gliomedin [Source:HGNC Symbol;Acc:HGNC:29514]
ENSG00000180190	0.00145744	0.0316598	-2.40629	0.188641	DOWN	16	0	13	144	5	115	13.7256	0	14.9724	142.819	3.62178	95.3756	ENSG00000180190	8:489792-545781	-	protein_coding	TDRP	testis development related protein [Source:HGNC Symbol;Acc:HGNC:26951]
ENSG00000167676	1.8e-06	0.000545862	-2.35934	0.194881	DOWN	75	53	5	237	298	164	64.3389	59.6646	5.7586	235.057	215.858	136.014	ENSG00000167676	19:4502180-4518465	-	protein_coding	PLIN4	perilipin 4 [Source:HGNC Symbol;Acc:HGNC:29393]
ENSG00000172005	0.00139465	0.0308333	-2.32717	0.199274	DOWN	138	20	10	135	117	116	118.384	22.5149	11.5172	133.893	84.7497	96.205	ENSG00000172005	2:95025677-95053996	+	protein_coding	MAL	mal, T-cell differentiation protein [Source:HGNC Symbol;Acc:HGNC:6817]
ENSG00000197928	0.000811828	0.0221097	-2.32465	0.199623	DOWN	2	24	12	19	91	36	1.7157	27.0179	13.8206	18.8442	65.9164	29.8567	ENSG00000197928	19:53235381-53254898	-	protein_coding	ZNF677	zinc finger protein 677 [Source:HGNC Symbol;Acc:HGNC:28730]
ENSG00000159212	1.81e-05	0.00247448	-2.31869	0.20045	DOWN	392	10	157	630	29	569	336.278	11.2575	180.82	624.834	21.0063	471.902	ENSG00000159212	21:34669389-34718227	+	protein_coding	CLIC6	chloride intracellular channel 6 [Source:HGNC Symbol;Acc:HGNC:2065]
ENSG00000188171	0.00123362	0.0285705	-2.3174	0.200629	DOWN	2	3	15	31	3	32	1.7157	3.37724	17.2758	30.7458	2.17307	26.5393	ENSG00000188171	19:20620061-20661596	-	protein_coding	ZNF626	zinc finger protein 626 [Source:HGNC Symbol;Acc:HGNC:30461]
ENSG00000126778	1.18e-05	0.00173844	-2.29651	0.203554	DOWN	43	27	1	103	20	76	36.8877	30.3952	1.15172	102.155	14.4871	63.0308	ENSG00000126778	14:60643415-60658259	-	protein_coding	SIX1	SIX homeobox 1 [Source:HGNC Symbol;Acc:HGNC:10887]
ENSG00000153885	3.98e-05	0.00418727	-2.28904	0.204611	DOWN	41	95	59	268	440	273	35.172	106.946	67.9515	265.803	318.717	226.413	ENSG00000153885	19:33795933-33815763	+	protein_coding	KCTD15	potassium channel tetramerization domain containing 15 [Source:HGNC Symbol;Acc:HGNC:23297]
ENSG00000094755	7.96e-10	2.62e-06	-2.28545	0.205122	DOWN	1843	563	426	2164	4197	2621	1581.02	633.795	490.633	2146.26	3040.12	2173.73	ENSG00000094755	5:170763350-170814047	+	protein_coding	GABRP	gamma-aminobutyric acid type A receptor pi subunit [Source:HGNC Symbol;Acc:HGNC:4089]
ENSG00000078596	0.000128758	0.00784746	-2.19627	0.218201	DOWN	13	46	15	51	19	108	11.1521	51.7843	17.2758	50.5818	13.7628	89.5701	ENSG00000078596	X:79360384-79367667	-	protein_coding	ITM2A	integral membrane protein 2A [Source:HGNC Symbol;Acc:HGNC:6173]
ENSG00000171243	0.000448441	0.0157362	-2.11314	0.231144	DOWN	128	35	34	102	54	376	109.805	39.4011	39.1585	101.164	39.1152	311.837	ENSG00000171243	7:16461481-16530580	-	protein_coding	SOSTDC1	sclerostin domain containing 1 [Source:HGNC Symbol;Acc:HGNC:21748]
ENSG00000116962	7.16e-05	0.00573047	-2.09391	0.234245	DOWN	16	13	15	29	29	37	13.7256	14.6347	17.2758	28.7622	21.0063	30.6861	ENSG00000116962	1:235975830-236065162	-	protein_coding	NID1	nidogen 1 [Source:HGNC Symbol;Acc:HGNC:7821]
ENSG00000112761	0.00287184	0.0474603	-2.05653	0.240394	DOWN	3	0	1	6	2	11	2.57356	0	1.15172	5.9508	1.44871	9.12288	ENSG00000112761	6:112054072-112070969	+	protein_coding	WISP3	WNT1 inducible signaling pathway protein 3 [Source:HGNC Symbol;Acc:HGNC:12771]
ENSG00000162630	9.57e-06	0.00150002	-2.03123	0.244646	DOWN	35	17	8	54	33	63	30.0248	19.1377	9.21376	53.5572	23.9038	52.2492	ENSG00000162630	1:193179045-193186654	-	protein_coding	B3GALT2	beta-1,3-galactosyltransferase 2 [Source:HGNC Symbol;Acc:HGNC:917]
ENSG00000105641	0.00111938	0.0266211	-1.99384	0.251069	DOWN	69	3	2	8	4	14	59.1918	3.37724	2.30344	7.93441	2.89743	11.6109	ENSG00000105641	19:17871973-17895174	+	protein_coding	SLC5A5	solute carrier family 5 member 5 [Source:HGNC Symbol;Acc:HGNC:11040]
ENSG00000243955	2.96e-06	0.000719114	-1.92803	0.262789	DOWN	2414	259	438	2026	796	4568	2070.86	291.568	504.454	2009.39	576.588	3788.48	ENSG00000243955	6:52791664-52803910	-	protein_coding	GSTA1	glutathione S-transferase alpha 1 [Source:HGNC Symbol;Acc:HGNC:4626]
ENSG00000174804	7.48e-09	1.25e-05	-1.90489	0.267037	DOWN	376	150	131	612	464	1041	322.553	168.862	150.875	606.982	336.101	863.357	ENSG00000174804	11:86945679-86955391	-	protein_coding	FZD4	frizzled class receptor 4 [Source:HGNC Symbol;Acc:HGNC:4042]
ENSG00000196569	0.000119583	0.00756387	-1.8964	0.268613	DOWN	6	12	11	22	9	19	5.14711	13.509	12.6689	21.8196	6.51921	15.7577	ENSG00000196569	6:128883141-129516569	+	protein_coding	LAMA2	laminin subunit alpha 2 [Source:HGNC Symbol;Acc:HGNC:6482]
ENSG00000198467	5.31e-06	0.00102456	-1.86651	0.274236	DOWN	21	161	153	189	198	285	18.0149	181.245	176.213	187.45	143.423	236.366	ENSG00000198467	9:35681992-35691020	-	protein_coding	TPM2	tropomyosin 2 [Source:HGNC Symbol;Acc:HGNC:12011]
ENSG00000143248	0.00197055	0.0381784	-1.86417	0.274681	DOWN	244	57	52	68	65	340	209.316	64.1675	59.8895	67.4424	47.0832	281.98	ENSG00000143248	1:163111121-163321791	-	protein_coding	RGS5	regulator of G protein signaling 5 [Source:HGNC Symbol;Acc:HGNC:10001]
ENSG00000173546	7.79e-05	0.00593946	-1.86311	0.274883	DOWN	82	42	82	242	226	180	70.3439	47.2813	94.4411	240.016	163.705	149.284	ENSG00000173546	15:75674322-75712848	-	protein_coding	CSPG4	chondroitin sulfate proteoglycan 4 [Source:HGNC Symbol;Acc:HGNC:2466]
ENSG00000178597	0.000499742	0.0167553	-1.85058	0.277281	DOWN	2083	263	1231	2266	1495	9716	1786.91	296.071	1417.77	2247.42	1082.91	8057.99	ENSG00000178597	4:7430294-7434973	-	protein_coding	PSAPL1	prosaposin-like 1 (gene/pseudogene) [Source:HGNC Symbol;Acc:HGNC:33131]
ENSG00000131050	0.00104982	0.0255088	-1.84569	0.278221	DOWN	4	3	3	10	2	4	3.43141	3.37724	3.45516	9.91801	1.44871	3.31741	ENSG00000131050	20:33161768-33181412	+	protein_coding	BPIFA2	BPI fold containing family A member 2 [Source:HGNC Symbol;Acc:HGNC:16203]
ENSG00000196172	0.000253888	0.0116536	-1.83312	0.280657	DOWN	8	5	5	14	9	24	6.86282	5.62873	5.7586	13.8852	6.51921	19.9045	ENSG00000196172	19:23739195-23758891	-	protein_coding	ZNF681	zinc finger protein 681 [Source:HGNC Symbol;Acc:HGNC:26457]
ENSG00000131471	0.000341309	0.0138353	-1.79207	0.288758	DOWN	2	4	3	16	29	22	1.7157	4.50299	3.45516	15.8688	21.0063	18.2458	ENSG00000131471	17:42851184-42858130	+	protein_coding	AOC3	amine oxidase, copper containing 3 [Source:HGNC Symbol;Acc:HGNC:550]
ENSG00000167653	0.000947374	0.0242022	-1.7717	0.292864	DOWN	2561	3067	1125	7296	4335	9569	2196.96	3452.66	1295.69	7236.18	3140.09	7936.08	ENSG00000167653	8:142670308-142682724	+	protein_coding	PSCA	prostate stem cell antigen [Source:HGNC Symbol;Acc:HGNC:9500]
ENSG00000150750	2.32e-06	0.000634494	-1.73945	0.299485	DOWN	16	19	17	83	72	77	13.7256	21.3892	19.5792	82.3195	52.1537	63.8602	ENSG00000150750	11:111245805-111286401	+	protein_coding	C11orf53	chromosome 11 open reading frame 53 [Source:HGNC Symbol;Acc:HGNC:30527]
ENSG00000174236	0.000975902	0.0246084	-1.69889	0.308024	DOWN	229	17	61	116	36	271	196.448	19.1377	70.255	115.049	26.0768	224.755	ENSG00000174236	12:27696519-27697596	+	protein_coding	REP15	RAB15 effector protein [Source:HGNC Symbol;Acc:HGNC:33748]
ENSG00000182389	0.000610579	0.0187972	-1.67503	0.313159	DOWN	1	3	5	18	11	8	0.857852	3.37724	5.7586	17.8524	7.96792	6.63482	ENSG00000182389	2:151832768-152099475	-	protein_coding	CACNB4	calcium voltage-gated channel auxiliary subunit beta 4 [Source:HGNC Symbol;Acc:HGNC:1404]
ENSG00000268041	0.000353605	0.0141228	-1.65464	0.317617	DOWN	21	10	23	61	66	56	18.0149	11.2575	26.4896	60.4998	47.8075	46.4438	ENSG00000268041	19:41907705-41928516	-	protein_coding	AC010616.1	.
ENSG00000181378	4.97e-06	0.000972093	-1.63328	0.322355	DOWN	32	14	10	78	105	64	27.4513	15.7604	11.5172	77.3605	76.0574	53.0786	ENSG00000181378	2:219002846-219041527	-	protein_coding	CFAP65	cilia and flagella associated protein 65 [Source:HGNC Symbol;Acc:HGNC:25325]
ENSG00000128606	0.000176248	0.0092369	-1.63177	0.322693	DOWN	28	19	10	40	59	106	24.0199	21.3892	11.5172	39.672	42.737	87.9114	ENSG00000128606	7:102912991-102944949	+	protein_coding	LRRC17	leucine rich repeat containing 17 [Source:HGNC Symbol;Acc:HGNC:16895]
ENSG00000214456	0.00010367	0.0069586	-1.63069	0.322933	DOWN	12	26	7	26	33	34	10.2942	29.2694	8.06204	25.7868	23.9038	28.198	ENSG00000214456	19:4522531-4535224	-	protein_coding	PLIN5	perilipin 5 [Source:HGNC Symbol;Acc:HGNC:33196]
ENSG00000145506	0.002861	0.0474334	-1.61711	0.325987	DOWN	16	11	17	18	15	35	13.7256	12.3832	19.5792	17.8524	10.8653	29.0274	ENSG00000145506	5:1008829-1038943	+	protein_coding	NKD2	naked cuticle homolog 2 [Source:HGNC Symbol;Acc:HGNC:17046]
ENSG00000149781	0.000118187	0.00750712	-1.61195	0.327156	DOWN	34	13	16	22	60	29	29.167	14.6347	18.4275	21.8196	43.4614	24.0512	ENSG00000149781	11:64206678-64223886	+	protein_coding	FERMT3	fermitin family member 3 [Source:HGNC Symbol;Acc:HGNC:23151]
ENSG00000129675	0.000134844	0.00806395	-1.60136	0.329566	DOWN	29	9	11	16	42	33	24.8777	10.1317	12.6689	15.8688	30.423	27.3686	ENSG00000129675	X:136665547-136782088	-	protein_coding	ARHGEF6	Rac/Cdc42 guanine nucleotide exchange factor 6 [Source:HGNC Symbol;Acc:HGNC:685]
ENSG00000141540	0.00224808	0.0412279	-1.59763	0.330419	DOWN	7	5	1	7	66	10	6.00497	5.62873	1.15172	6.9426	47.8075	8.29353	ENSG00000141540	17:74213514-74262020	+	protein_coding	TTYH2	tweety family member 2 [Source:HGNC Symbol;Acc:HGNC:13877]
ENSG00000137033	0.00145289	0.0316524	-1.58052	0.334361	DOWN	192	124	37	36	144	210	164.708	139.593	42.6137	35.7048	104.307	174.164	ENSG00000137033	9:6215786-6257983	+	protein_coding	IL33	interleukin 33 [Source:HGNC Symbol;Acc:HGNC:16028]
ENSG00000184635	0.00135794	0.0304656	-1.58031	0.33441	DOWN	0	6	6	8	12	14	0	6.75448	6.91032	7.93441	8.69228	11.6109	ENSG00000184635	19:19900913-19963464	+	protein_coding	ZNF93	zinc finger protein 93 [Source:HGNC Symbol;Acc:HGNC:13169]
ENSG00000198521	3.24e-05	0.00377266	-1.57131	0.336504	DOWN	22	12	59	66	30	56	18.8728	13.509	67.9515	65.4588	21.7307	46.4438	ENSG00000198521	19:21804949-21852125	-	protein_coding	ZNF43	zinc finger protein 43 [Source:HGNC Symbol;Acc:HGNC:13109]
ENSG00000188687	0.000112879	0.00729302	-1.55486	0.340361	DOWN	4	3	6	7	12	15	3.43141	3.37724	6.91032	6.9426	8.69228	12.4403	ENSG00000188687	2:74216242-74343414	-	protein_coding	SLC4A5	solute carrier family 4 member 5 [Source:HGNC Symbol;Acc:HGNC:18168]
ENSG00000123843	0.00130402	0.0296186	-1.5338	0.345366	DOWN	2	18	20	16	7	87	1.7157	20.2634	23.0344	15.8688	5.0705	72.1537	ENSG00000123843	1:207088842-207099993	+	protein_coding	C4BPB	complement component 4 binding protein beta [Source:HGNC Symbol;Acc:HGNC:1328]
ENSG00000275395	0.00105531	0.0255411	-1.51684	0.349449	DOWN	6495	1504	2204	10521	1518	6611	5571.75	1693.12	2538.39	10434.7	1099.57	5482.85	ENSG00000275395	19:39863323-39934626	-	protein_coding	FCGBP	Fc fragment of IgG binding protein [Source:HGNC Symbol;Acc:HGNC:13572]
ENSG00000130653	0.000986673	0.0246505	-1.46871	0.361304	DOWN	103	52	47	150	235	150	88.3588	58.5388	54.1309	148.77	170.224	124.403	ENSG00000130653	9:137459953-137550534	-	protein_coding	PNPLA7	patatin like phospholipase domain containing 7 [Source:HGNC Symbol;Acc:HGNC:24768]
ENSG00000198074	5.58e-05	0.00505972	-1.46628	0.361914	DOWN	18708	2632	5601	17515	9251	40465	16048.7	2962.96	6450.79	17371.4	6701.02	33559.8	ENSG00000198074	7:134527592-134541408	+	protein_coding	AKR1B10	aldo-keto reductase family 1 member B10 [Source:HGNC Symbol;Acc:HGNC:382]
ENSG00000163993	0.00229484	0.0415723	-1.46608	0.361965	DOWN	16443	4901	6206	26489	11677	45976	14105.7	5517.28	7147.58	26271.8	8458.31	38130.3	ENSG00000163993	4:6693069-6697170	+	protein_coding	S100P	S100 calcium binding protein P [Source:HGNC Symbol;Acc:HGNC:10504]
ENSG00000144199	3.17e-06	0.000745491	-1.45506	0.364741	DOWN	689	333	213	1029	599	904	591.06	374.874	245.316	1020.56	433.89	749.735	ENSG00000144199	2:97083583-97094882	-	protein_coding	FAHD2B	fumarylacetoacetate hydrolase domain containing 2B [Source:HGNC Symbol;Acc:HGNC:25318]
ENSG00000073712	0.000653192	0.0193948	-1.4528	0.365311	DOWN	48	268	101	318	304	319	41.1769	301.7	116.324	315.393	220.204	264.564	ENSG00000073712	14:52857268-52952435	-	protein_coding	FERMT2	fermitin family member 2 [Source:HGNC Symbol;Acc:HGNC:15767]
ENSG00000145335	0.00162128	0.0338512	-1.45277	0.36532	DOWN	65	100	105	56	27	50	55.7604	112.575	120.931	55.5408	19.5576	41.4677	ENSG00000145335	4:89724099-89838315	-	protein_coding	SNCA	synuclein alpha [Source:HGNC Symbol;Acc:HGNC:11138]
ENSG00000139988	4.14e-05	0.00423496	-1.45218	0.365469	DOWN	136	46	25	159	92	309	116.668	51.7843	28.793	157.696	66.6408	256.27	ENSG00000139988	14:67701886-67734452	+	protein_coding	RDH12	retinol dehydrogenase 12 (all-trans/9-cis/11-cis) [Source:HGNC Symbol;Acc:HGNC:19977]
ENSG00000133315	4.03e-06	0.000855385	-1.41399	0.375271	DOWN	98	49	78	275	227	306	84.0695	55.1616	89.8342	272.745	164.429	253.782	ENSG00000133315	11:63998558-64166106	-	protein_coding	MACROD1	MACRO domain containing 1 [Source:HGNC Symbol;Acc:HGNC:29598]
ENSG00000073150	0.00160198	0.0335881	-1.4126	0.375635	DOWN	31	7	19	54	76	45	26.5934	7.88022	21.8827	53.5572	55.0511	37.3209	ENSG00000073150	22:50170731-50180294	+	protein_coding	PANX2	pannexin 2 [Source:HGNC Symbol;Acc:HGNC:8600]
ENSG00000133256	0.000427596	0.0152866	-1.36778	0.387486	DOWN	9	27	61	87	71	137	7.72067	30.3952	70.255	86.2867	51.4293	113.621	ENSG00000133256	4:625584-670782	+	protein_coding	PDE6B	phosphodiesterase 6B [Source:HGNC Symbol;Acc:HGNC:8786]
ENSG00000152292	0.00259245	0.0450656	-1.35556	0.390783	DOWN	2	1	1	3	7	7	1.7157	1.12575	1.15172	2.9754	5.0705	5.80547	ENSG00000152292	2:85418721-85437029	+	protein_coding	SH2D6	SH2 domain containing 6 [Source:HGNC Symbol;Acc:HGNC:30439]
ENSG00000130720	0.000204421	0.0101723	-1.34413	0.393891	DOWN	89	121	144	377	686	276	76.3489	136.215	165.848	373.909	496.909	228.901	ENSG00000130720	9:130902438-130939286	-	protein_coding	FIBCD1	fibrinogen C domain containing 1 [Source:HGNC Symbol;Acc:HGNC:25922]
ENSG00000196189	0.000771318	0.0215249	-1.33622	0.396057	DOWN	120	32	15	72	71	126	102.942	36.0239	17.2758	71.4096	51.4293	104.498	ENSG00000196189	1:156147366-156177752	+	protein_coding	SEMA4A	semaphorin 4A [Source:HGNC Symbol;Acc:HGNC:10729]
ENSG00000149150	0.00014928	0.00841672	-1.32339	0.399596	DOWN	910	79	188	820	420	800	780.646	88.934	216.523	813.277	304.23	663.482	ENSG00000149150	11:57484534-57515786	-	protein_coding	SLC43A1	solute carrier family 43 member 1 [Source:HGNC Symbol;Acc:HGNC:9225]
ENSG00000185869	0.000833435	0.0224848	-1.31523	0.401863	DOWN	19	23	23	27	99	26	16.2992	25.8922	26.4896	26.7786	71.7113	21.5632	ENSG00000185869	19:36888124-36916291	-	protein_coding	ZNF829	zinc finger protein 829 [Source:HGNC Symbol;Acc:HGNC:34032]
ENSG00000196074	0.000141525	0.00825779	-1.25914	0.417794	DOWN	95	49	60	98	90	166	81.496	55.1616	69.1032	97.1965	65.1921	137.673	ENSG00000196074	20:59863563-59933655	-	protein_coding	SYCP2	synaptonemal complex protein 2 [Source:HGNC Symbol;Acc:HGNC:11490]
ENSG00000261794	0.00107921	0.0258504	-1.23522	0.424776	DOWN	8	5	4	9	17	8	6.86282	5.62873	4.60688	8.92621	12.3141	6.63482	ENSG00000261794	15:30604126-30614561	+	protein_coding	GOLGA8H	golgin A8 family member H [Source:HGNC Symbol;Acc:HGNC:37443]
ENSG00000163666	0.00131593	0.0297894	-1.23114	0.425982	DOWN	6	10	18	27	19	47	5.14711	11.2575	20.731	26.7786	13.7628	38.9796	ENSG00000163666	3:57197843-57226521	-	protein_coding	HESX1	HESX homeobox 1 [Source:HGNC Symbol;Acc:HGNC:4877]
ENSG00000184271	0.000979794	0.0246138	-1.21569	0.430566	DOWN	27	15	23	77	90	73	23.162	16.8862	26.4896	76.3686	65.1921	60.5428	ENSG00000184271	12:51186936-51217708	-	protein_coding	POU6F1	POU class 6 homeobox 1 [Source:HGNC Symbol;Acc:HGNC:9224]
ENSG00000114248	0.000145	0.00835487	-1.20594	0.433486	DOWN	794	192	177	650	508	948	681.135	216.143	203.855	644.67	367.973	786.227	ENSG00000114248	3:169839179-169869930	-	protein_coding	LRRC31	leucine rich repeat containing 31 [Source:HGNC Symbol;Acc:HGNC:26261]
ENSG00000198453	0.00177032	0.0359067	-1.18766	0.439014	DOWN	52	47	57	88	210	110	44.6083	52.9101	65.6481	87.2785	152.115	91.2288	ENSG00000198453	19:36916329-36998700	+	protein_coding	ZNF568	zinc finger protein 568 [Source:HGNC Symbol;Acc:HGNC:25392]
ENSG00000100665	7.62e-05	0.00588169	-1.17665	0.442378	DOWN	1182	223	506	1343	875	2863	1013.98	251.041	582.771	1331.99	633.812	2374.44	ENSG00000100665	14:94561091-94569913	+	protein_coding	SERPINA4	serpin family A member 4 [Source:HGNC Symbol;Acc:HGNC:8948]
ENSG00000147576	0.00238159	0.0426815	-1.16408	0.446248	DOWN	84	49	61	143	143	160	72.0596	55.1616	70.255	141.827	103.583	132.696	ENSG00000147576	8:66430185-66471601	+	protein_coding	ADHFE1	alcohol dehydrogenase, iron containing 1 [Source:HGNC Symbol;Acc:HGNC:16354]
ENSG00000185432	0.000911295	0.0236937	-1.12304	0.459124	DOWN	1986	609	867	1109	686	2372	1703.7	685.58	998.542	1099.91	496.909	1967.23	ENSG00000185432	12:50923472-50932517	+	protein_coding	METTL7A	methyltransferase like 7A [Source:HGNC Symbol;Acc:HGNC:24550]
ENSG00000130208	0.00140868	0.0310488	-1.11986	0.46014	DOWN	40	23	14	32	24	83	34.3141	25.8922	16.1241	31.7376	17.3846	68.8363	ENSG00000130208	19:44914247-44919349	+	protein_coding	APOC1	apolipoprotein C1 [Source:HGNC Symbol;Acc:HGNC:607]
ENSG00000161040	3.26e-05	0.00377266	-1.1125	0.462492	DOWN	62	36	36	87	77	97	53.1869	40.5269	41.4619	86.2867	55.7754	80.4472	ENSG00000161040	7:102813230-103074843	-	protein_coding	FBXL13	F-box and leucine rich repeat protein 13 [Source:HGNC Symbol;Acc:HGNC:21658]
ENSG00000214290	1.74e-06	0.000545862	-1.11074	0.463058	DOWN	721	278	560	1168	1020	1193	618.512	312.957	644.963	1158.42	738.844	989.418	ENSG00000214290	11:111298555-111308735	+	protein_coding	COLCA2	colorectal cancer associated 2 [Source:HGNC Symbol;Acc:HGNC:26978]
ENSG00000166819	0.0020316	0.0387582	-1.10407	0.465202	DOWN	15	16	14	60	46	49	12.8678	18.0119	16.1241	59.508	33.3204	40.6383	ENSG00000166819	15:89664365-89679427	-	protein_coding	PLIN1	perilipin 1 [Source:HGNC Symbol;Acc:HGNC:9076]
ENSG00000251247	0.00104874	0.0255088	-1.10009	0.466489	DOWN	11	11	13	11	42	40	9.43638	12.3832	14.9724	10.9098	30.423	33.1741	ENSG00000251247	19:36850361-36913029	+	protein_coding	ZNF345	zinc finger protein 345 [Source:HGNC Symbol;Acc:HGNC:16367]
ENSG00000165935	0.00248727	0.0439476	-1.09935	0.466728	DOWN	4	3	15	19	17	18	3.43141	3.37724	17.2758	18.8442	12.3141	14.9284	ENSG00000165935	12:27466810-27502185	+	protein_coding	SMCO2	single-pass membrane protein with coiled-coil domains 2 [Source:HGNC Symbol;Acc:HGNC:34448]
ENSG00000162543	0.00235107	0.0423869	-1.09849	0.467003	DOWN	835	301	421	1230	772	1451	716.307	338.85	484.874	1219.91	559.203	1203.39	ENSG00000162543	1:20186085-20196048	+	protein_coding	UBXN10	UBX domain protein 10 [Source:HGNC Symbol;Acc:HGNC:26354]
ENSG00000149256	0.00255878	0.0448888	-1.08716	0.470688	DOWN	477	369	315	660	1220	618	409.196	415.4	362.792	654.588	883.715	512.54	ENSG00000149256	11:78652831-79440948	-	protein_coding	TENM4	teneurin transmembrane protein 4 [Source:HGNC Symbol;Acc:HGNC:29945]
ENSG00000129048	0.00080535	0.0220833	-1.08637	0.470944	DOWN	611	104	125	341	518	881	524.148	117.078	143.965	338.204	375.217	730.66	ENSG00000129048	3:132597237-132618967	+	protein_coding	ACKR4	atypical chemokine receptor 4 [Source:HGNC Symbol;Acc:HGNC:1611]
ENSG00000161328	0.000100669	0.00679583	-1.0767	0.474111	DOWN	111	59	40	105	170	153	95.2216	66.419	46.0688	104.139	123.141	126.891	ENSG00000161328	11:537527-554916	+	protein_coding	LRRC56	leucine rich repeat containing 56 [Source:HGNC Symbol;Acc:HGNC:25430]
ENSG00000197937	0.000776408	0.0215249	-1.06754	0.477131	DOWN	33	52	34	49	178	91	28.3091	58.5388	39.1585	48.5982	128.935	75.4711	ENSG00000197937	19:53124072-53159075	-	protein_coding	ZNF347	zinc finger protein 347 [Source:HGNC Symbol;Acc:HGNC:16447]
ENSG00000137876	0.000737291	0.0210518	-1.0139	0.495206	DOWN	2421	1712	2044	3578	3947	7268	2076.86	1927.28	2354.12	3548.66	2859.04	6027.74	ENSG00000137876	15:55180806-55197067	-	protein_coding	RSL24D1	ribosomal L24 domain containing 1 [Source:HGNC Symbol;Acc:HGNC:18479]
ENSG00000204314	0.00148162	0.0318915	-1.00671	0.497681	DOWN	34	27	43	96	105	107	29.167	30.3952	49.524	95.2129	76.0574	88.7408	ENSG00000204314	6:32148359-32154373	-	protein_coding	PRRT1	proline rich transmembrane protein 1 [Source:HGNC Symbol;Acc:HGNC:13943]
ENSG00000138759	4.7e-05	0.00450773	1.00121	2.00167	UP	1290	1547	972	650	1526	665	1106.63	1741.53	1119.47	644.67	1105.37	551.52	ENSG00000138759	4:78057570-78544269	+	protein_coding	FRAS1	Fraser extracellular matrix complex subunit 1 [Source:HGNC Symbol;Acc:HGNC:19185]
ENSG00000110092	0.00189982	0.0373888	1.00139	2.00193	UP	6664	7877	2956	4245	8849	4118	5716.73	8867.5	3404.49	4210.19	6409.83	3415.28	ENSG00000110092	11:69641087-69654474	+	protein_coding	CCND1	cyclin D1 [Source:HGNC Symbol;Acc:HGNC:1582]
ENSG00000137094	0.00212275	0.0397461	1.01075	2.01495	UP	38	67	71	26	49	18	32.5984	75.425	81.7722	25.7868	35.4935	14.9284	ENSG00000137094	9:34989641-34998900	+	protein_coding	DNAJB5	DnaJ heat shock protein family (Hsp40) member B5 [Source:HGNC Symbol;Acc:HGNC:14887]
ENSG00000204516	0.00299178	0.0487955	1.01238	2.01724	UP	182	342	40	100	241	33	156.129	385.005	46.0688	99.1801	174.57	27.3686	ENSG00000204516	6:31494881-31511124	+	protein_coding	MICB	MHC class I polypeptide-related sequence B [Source:HGNC Symbol;Acc:HGNC:7091]
ENSG00000148400	0.000556167	0.0180443	1.01245	2.01733	UP	140	246	269	113	294	87	120.099	276.934	309.813	112.073	212.961	72.1537	ENSG00000148400	9:136494444-136545862	-	protein_coding	NOTCH1	notch 1 [Source:HGNC Symbol;Acc:HGNC:7881]
ENSG00000099194	0.000757043	0.0213111	1.01636	2.02281	UP	90046	165042	136156	61479	132358	57851	77246.2	185795	156814	60974.9	95874.4	47978.9	ENSG00000099194	10:100347124-100364834	+	protein_coding	SCD	stearoyl-CoA desaturase [Source:HGNC Symbol;Acc:HGNC:10571]
ENSG00000083857	0.000269748	0.0120857	1.0192	2.0268	UP	6314	14836	10703	6165	16232	6697	5416.48	16701.6	12326.9	6114.45	11757.8	5554.18	ENSG00000083857	4:186587783-186726722	-	protein_coding	FAT1	FAT atypical cadherin 1 [Source:HGNC Symbol;Acc:HGNC:3595]
ENSG00000182022	0.000619772	0.0189025	1.02239	2.03128	UP	612	1105	331	638	1100	562	525.006	1243.95	381.219	632.769	796.792	466.096	ENSG00000182022	10:124007666-124093607	-	protein_coding	CHST15	carbohydrate sulfotransferase 15 [Source:HGNC Symbol;Acc:HGNC:18137]
ENSG00000170075	0.000579415	0.0183632	1.02545	2.0356	UP	49	77	49	30	57	51	42.0348	86.6825	56.4343	29.754	41.2883	42.297	ENSG00000170075	1:202122858-202133592	+	protein_coding	GPR37L1	G protein-coupled receptor 37 like 1 [Source:HGNC Symbol;Acc:HGNC:14923]
ENSG00000163638	0.00020475	0.0101723	1.02577	2.03605	UP	266	573	400	153	428	230	228.189	645.053	460.688	151.745	310.025	190.751	ENSG00000163638	3:64515654-64688000	-	protein_coding	ADAMTS9	ADAM metallopeptidase with thrombospondin type 1 motif 9 [Source:HGNC Symbol;Acc:HGNC:13202]
ENSG00000105854	7.13e-05	0.00573047	1.03076	2.0431	UP	816	1328	796	478	879	910	700.008	1494.99	916.77	474.081	636.709	754.711	ENSG00000105854	7:95404863-95435329	-	protein_coding	PON2	paraoxonase 2 [Source:HGNC Symbol;Acc:HGNC:9205]
ENSG00000170175	2.34e-05	0.00293103	1.03244	2.04547	UP	143	47	130	66	85	93	122.673	52.9101	149.724	65.4588	61.5703	77.1298	ENSG00000170175	17:7445061-7457707	+	protein_coding	CHRNB1	cholinergic receptor nicotinic beta 1 subunit [Source:HGNC Symbol;Acc:HGNC:1961]
ENSG00000132821	0.00276531	0.0467742	1.03331	2.04672	UP	322	1329	280	578	1216	394	276.229	1496.12	322.482	573.261	880.817	326.765	ENSG00000132821	20:37903104-37945350	+	protein_coding	VSTM2L	V-set and transmembrane domain containing 2 like [Source:HGNC Symbol;Acc:HGNC:16096]
ENSG00000126583	0.000401649	0.0150032	1.0342	2.04797	UP	74	61	115	49	74	70	63.4811	68.6705	132.448	48.5982	53.6024	58.0547	ENSG00000126583	19:53879190-53907652	+	protein_coding	PRKCG	protein kinase C gamma [Source:HGNC Symbol;Acc:HGNC:9402]
ENSG00000131473	4.13e-05	0.00423496	1.03478	2.0488	UP	10620	23478	13179	5846	9583	5569	9110.39	26430.3	15178.5	5798.07	6941.51	4618.67	ENSG00000131473	17:41866908-41930542	-	protein_coding	ACLY	ATP citrate lyase [Source:HGNC Symbol;Acc:HGNC:115]
ENSG00000159674	0.00274355	0.0465105	1.03488	2.04895	UP	206	110	64	57	107	79	176.718	123.832	73.7101	56.5326	77.5061	65.5189	ENSG00000159674	4:1166932-1208962	-	protein_coding	SPON2	spondin 2 [Source:HGNC Symbol;Acc:HGNC:11253]
ENSG00000134824	0.000353326	0.0141228	1.03636	2.05105	UP	18274	24185	16700	8304	17499	6070	15676.4	27226.2	19233.7	8235.91	12675.5	5034.17	ENSG00000134824	11:61792980-61867354	+	protein_coding	FADS2	fatty acid desaturase 2 [Source:HGNC Symbol;Acc:HGNC:3575]
ENSG00000128268	0.00265238	0.0454903	1.03867	2.05433	UP	996	1086	1037	744	757	796	854.421	1222.56	1194.33	737.9	548.338	660.165	ENSG00000128268	22:39457344-39492194	+	protein_coding	MGAT3	mannosyl (beta-1,4-)-glycoprotein beta-1,4-N-acetylglucosaminyltransferase [Source:HGNC Symbol;Acc:HGNC:7046]
ENSG00000249992	0.00141956	0.0311971	1.03962	2.05569	UP	33	158	102	84	124	74	28.3091	177.868	117.475	83.3113	89.8202	61.3721	ENSG00000249992	3:45224466-45226278	-	protein_coding	TMEM158	transmembrane protein 158 (gene/pseudogene) [Source:HGNC Symbol;Acc:HGNC:30293]
ENSG00000182871	0.000650668	0.019358	1.04238	2.05962	UP	1103	1783	552	655	2525	428	946.211	2007.21	635.75	649.629	1829	354.963	ENSG00000182871	21:45405137-45513720	+	protein_coding	COL18A1	collagen type XVIII alpha 1 chain [Source:HGNC Symbol;Acc:HGNC:2195]
ENSG00000166033	0.00215034	0.0401131	1.04537	2.0639	UP	255	441	288	143	449	104	218.752	496.454	331.696	141.827	325.236	86.2527	ENSG00000166033	10:122461525-122514908	+	protein_coding	HTRA1	HtrA serine peptidase 1 [Source:HGNC Symbol;Acc:HGNC:9476]
ENSG00000107249	0.000179311	0.00930808	1.0472	2.06652	UP	483	505	343	403	618	212	414.343	568.502	395.04	399.696	447.652	175.823	ENSG00000107249	9:3824127-4348392	-	protein_coding	GLIS3	GLIS family zinc finger 3 [Source:HGNC Symbol;Acc:HGNC:28510]
ENSG00000127955	7.39e-07	0.000300546	1.06635	2.09413	UP	347	545	603	285	632	212	297.675	613.532	694.487	282.663	457.793	175.823	ENSG00000127955	7:80133955-80219402	+	protein_coding	GNAI1	G protein subunit alpha i1 [Source:HGNC Symbol;Acc:HGNC:4384]
ENSG00000141497	0.0021975	0.0407403	1.06647	2.09431	UP	45	33	34	26	46	24	38.6034	37.1496	39.1585	25.7868	33.3204	19.9045	ENSG00000141497	17:4740015-4746119	+	protein_coding	ZMYND15	zinc finger MYND-type containing 15 [Source:HGNC Symbol;Acc:HGNC:20997]
ENSG00000127603	1.21e-06	0.000422484	1.0715	2.10161	UP	7273	13287	9991	6182	12856	4595	6239.16	14957.8	11506.8	6131.31	9312.33	3810.88	ENSG00000127603	1:39081316-39487177	+	protein_coding	MACF1	microtubule-actin crosslinking factor 1 [Source:HGNC Symbol;Acc:HGNC:13664]
ENSG00000109452	0.000296105	0.0126261	1.07913	2.11277	UP	682	1434	1449	863	1546	1007	585.055	1614.32	1668.84	855.924	1119.86	835.159	ENSG00000109452	4:142023160-142847432	-	protein_coding	INPP4B	inositol polyphosphate-4-phosphatase type II B [Source:HGNC Symbol;Acc:HGNC:6075]
ENSG00000133216	0.000363414	0.0142418	1.07979	2.11373	UP	191	168	160	53	153	103	163.85	189.125	184.275	52.5654	110.827	85.4234	ENSG00000133216	1:22710839-22921500	+	protein_coding	EPHB2	EPH receptor B2 [Source:HGNC Symbol;Acc:HGNC:3393]
ENSG00000182749	0.000691932	0.0201999	1.08266	2.11793	UP	61	69	53	18	58	18	52.329	77.6765	61.0412	17.8524	42.0127	14.9284	ENSG00000182749	1:25861210-25871253	-	protein_coding	PAQR7	progestin and adipoQ receptor family member 7 [Source:HGNC Symbol;Acc:HGNC:23146]
ENSG00000274290	0.00194976	0.0379509	1.08468	2.12091	UP	78	68	20	69	38	45	66.9125	76.5508	23.0344	68.4342	27.5255	37.3209	ENSG00000274290	6:26172059-26184655	+	protein_coding	HIST1H2BE	histone cluster 1 H2B family member e [Source:HGNC Symbol;Acc:HGNC:4753]
ENSG00000127329	0.000175648	0.0092369	1.08778	2.12547	UP	90	250	149	92	163	89	77.2067	281.437	171.606	91.2457	118.07	73.8124	ENSG00000127329	12:70515866-70637440	-	protein_coding	PTPRB	protein tyrosine phosphatase, receptor type B [Source:HGNC Symbol;Acc:HGNC:9665]
ENSG00000183317	0.000107151	0.00707477	1.09128	2.13063	UP	156	77	75	62	115	58	133.825	86.6825	86.379	61.4916	83.301	48.1025	ENSG00000183317	1:37713880-37765133	-	protein_coding	EPHA10	EPH receptor A10 [Source:HGNC Symbol;Acc:HGNC:19987]
ENSG00000196924	0.000443964	0.0156155	1.10548	2.1517	UP	6165	17873	10137	3138	9833	4345	5288.66	20120.5	11675	3112.27	7122.6	3603.54	ENSG00000196924	X:154348524-154374638	-	protein_coding	FLNA	filamin A [Source:HGNC Symbol;Acc:HGNC:3754]
ENSG00000113594	0.000907821	0.0236442	1.10634	2.15299	UP	907	2346	3450	1048	1964	820	778.072	2641	3973.44	1039.41	1422.64	680.069	ENSG00000113594	5:38474963-38608354	-	protein_coding	LIFR	LIF receptor alpha [Source:HGNC Symbol;Acc:HGNC:6597]
ENSG00000084731	1.76e-05	0.00242899	1.1212	2.17527	UP	232	404	357	115	228	164	199.022	454.802	411.164	114.057	165.153	136.014	ENSG00000084731	2:25926596-25982749	-	protein_coding	KIF3C	kinesin family member 3C [Source:HGNC Symbol;Acc:HGNC:6321]
ENSG00000116991	7.15e-05	0.00573047	1.12193	2.17638	UP	576	280	346	204	291	169	494.123	315.209	398.495	202.327	210.788	140.161	ENSG00000116991	1:232397965-232561558	-	protein_coding	SIPA1L2	signal induced proliferation associated 1 like 2 [Source:HGNC Symbol;Acc:HGNC:23800]
ENSG00000067992	0.00223717	0.0411715	1.12272	2.17757	UP	79	203	171	66	160	43	67.7703	228.527	196.944	65.4588	115.897	35.6622	ENSG00000067992	X:24465221-24539837	+	protein_coding	PDK3	pyruvate dehydrogenase kinase 3 [Source:HGNC Symbol;Acc:HGNC:8811]
ENSG00000122591	0.000454866	0.0158501	1.12809	2.18569	UP	109	225	103	27	112	38	93.5059	253.293	118.627	26.7786	81.1279	31.5154	ENSG00000122591	7:22889371-23014130	-	protein_coding	FAM126A	family with sequence similarity 126 member A [Source:HGNC Symbol;Acc:HGNC:24587]
ENSG00000158555	3.66e-05	0.00408422	1.1388	2.20197	UP	126	271	195	112	315	134	108.089	305.077	224.586	111.082	228.172	111.133	ENSG00000158555	11:75434640-75525903	-	protein_coding	GDPD5	glycerophosphodiester phosphodiesterase domain containing 5 [Source:HGNC Symbol;Acc:HGNC:28804]
ENSG00000128578	0.00183246	0.0367321	1.14026	2.2042	UP	172	550	461	207	724	242	147.551	619.161	530.943	205.303	524.434	200.703	ENSG00000128578	7:129434433-129488399	+	protein_coding	STRIP2	striatin interacting protein 2 [Source:HGNC Symbol;Acc:HGNC:22209]
ENSG00000273802	0.00033697	0.0138057	1.14227	2.20728	UP	53	66	38	23	60	23	45.4662	74.2993	43.7654	22.8114	43.4614	19.0751	ENSG00000273802	6:26215159-26216692	-	protein_coding	HIST1H2BG	histone cluster 1 H2B family member g [Source:HGNC Symbol;Acc:HGNC:4746]
ENSG00000198515	0.000490921	0.0166073	1.15472	2.2264	UP	91	89	32	40	55	60	78.0646	100.191	36.8551	39.672	39.8396	49.7612	ENSG00000198515	4:47935977-48016672	-	protein_coding	CNGA1	cyclic nucleotide gated channel alpha 1 [Source:HGNC Symbol;Acc:HGNC:2148]
ENSG00000169710	4.63e-05	0.0044983	1.15723	2.23029	UP	27716	66255	29630	13493	29994	9359	23776.2	74586.3	34125.5	13382.4	21726.3	7761.91	ENSG00000169710	17:82078333-82098332	-	protein_coding	FASN	fatty acid synthase [Source:HGNC Symbol;Acc:HGNC:3594]
ENSG00000268104	9.64e-05	0.00664165	1.16521	2.24267	UP	1741	4279	1730	1067	5072	1492	1493.52	4817.07	1992.48	1058.25	3673.94	1237.39	ENSG00000268104	X:116436622-116461458	+	protein_coding	SLC6A14	solute carrier family 6 member 14 [Source:HGNC Symbol;Acc:HGNC:11047]
ENSG00000057019	7.01e-07	0.000300546	1.16686	2.24523	UP	925	2900	1034	669	969	611	793.514	3264.66	1190.88	663.515	701.901	506.735	ENSG00000057019	3:98795941-98901689	-	protein_coding	DCBLD2	discoidin, CUB and LCCL domain containing 2 [Source:HGNC Symbol;Acc:HGNC:24627]
ENSG00000064687	2.41e-06	0.00063751	1.17006	2.25021	UP	1884	4851	2591	1686	3671	1632	1616.19	5461	2984.11	1672.18	2659.11	1353.5	ENSG00000064687	19:1040101-1065572	+	protein_coding	ABCA7	ATP binding cassette subfamily A member 7 [Source:HGNC Symbol;Acc:HGNC:37]
ENSG00000197959	0.00105168	0.0255088	1.17243	2.25391	UP	61	34	55	17	35	16	52.329	38.2754	63.3446	16.8606	25.3525	13.2696	ENSG00000197959	1:171841498-172418466	+	protein_coding	DNM3	dynamin 3 [Source:HGNC Symbol;Acc:HGNC:29125]
ENSG00000135363	0.00177217	0.0359067	1.17932	2.2647	UP	21	20	16	3	16	11	18.0149	22.5149	18.4275	2.9754	11.5897	9.12288	ENSG00000135363	11:33858576-33892289	-	protein_coding	LMO2	LIM domain only 2 [Source:HGNC Symbol;Acc:HGNC:6642]
ENSG00000185386	0.000874465	0.0232173	1.18262	2.26989	UP	83	231	141	74	251	139	71.2018	260.047	162.393	73.3932	181.813	115.28	ENSG00000185386	22:50263713-50270767	-	protein_coding	MAPK11	mitogen-activated protein kinase 11 [Source:HGNC Symbol;Acc:HGNC:6873]
ENSG00000089723	6.58e-05	0.00566101	1.18281	2.27018	UP	291	305	236	146	486	148	249.635	343.353	271.806	144.803	352.037	122.744	ENSG00000089723	14:94026329-94048930	+	protein_coding	OTUB2	OTU deubiquitinase, ubiquitin aldehyde binding 2 [Source:HGNC Symbol;Acc:HGNC:20351]
ENSG00000138028	0.000161544	0.00887548	1.18327	2.27091	UP	30	10	63	17	23	18	25.7356	11.2575	72.5584	16.8606	16.6602	14.9284	ENSG00000138028	2:27098889-27119115	-	protein_coding	CGREF1	cell growth regulator with EF-hand domain 1 [Source:HGNC Symbol;Acc:HGNC:16962]
ENSG00000180155	0.00107475	0.0258454	1.18471	2.27318	UP	224	143	168	81	341	55	192.159	160.982	193.489	80.3359	247.006	45.6144	ENSG00000180155	8:142771197-142777810	-	protein_coding	LYNX1	Ly6/neurotoxin 1 [Source:HGNC Symbol;Acc:HGNC:29604]
ENSG00000005020	0.000774637	0.0215249	1.19053	2.28237	UP	1512	1442	3496	1078	2818	822	1297.07	1623.33	4026.41	1069.16	2041.24	681.728	ENSG00000005020	7:26667062-26995239	-	protein_coding	SKAP2	src kinase associated phosphoprotein 2 [Source:HGNC Symbol;Acc:HGNC:15687]
ENSG00000197635	8.65e-06	0.00143152	1.19092	2.28299	UP	35	65	39	12	92	33	30.0248	73.1735	44.9171	11.9016	66.6408	27.3686	ENSG00000197635	2:161992241-162074542	-	protein_coding	DPP4	dipeptidyl peptidase 4 [Source:HGNC Symbol;Acc:HGNC:3009]
ENSG00000128342	0.000648597	0.0193346	1.20234	2.30112	UP	1244	2250	1185	1778	2759	1863	1067.17	2532.93	1364.79	1763.42	1998.5	1545.08	ENSG00000128342	22:30240447-30246851	-	protein_coding	LIF	LIF, interleukin 6 family cytokine [Source:HGNC Symbol;Acc:HGNC:6596]
ENSG00000183778	0.000739848	0.0210518	1.20796	2.31011	UP	7311	6506	6932	3707	8369	3284	6271.76	7324.11	7983.73	3676.6	6062.14	2723.6	ENSG00000183778	21:39556442-39673137	+	protein_coding	B3GALT5	beta-1,3-galactosyltransferase 5 [Source:HGNC Symbol;Acc:HGNC:920]
ENSG00000138119	5.13e-09	9.65e-06	1.21549	2.3222	UP	13917	19337	14067	9656	17720	7552	11938.7	21768.6	16201.3	9576.83	12835.6	6263.27	ENSG00000138119	10:93306429-93482317	-	protein_coding	MYOF	myoferlin [Source:HGNC Symbol;Acc:HGNC:3656]
ENSG00000101000	8.08e-06	0.00136656	1.22046	2.33021	UP	114	59	141	24	57	67	97.7952	66.419	162.393	23.8032	41.2883	55.5667	ENSG00000101000	20:35172073-35216240	+	protein_coding	PROCR	protein C receptor [Source:HGNC Symbol;Acc:HGNC:9452]
ENSG00000185215	0.00256896	0.0449397	1.22183	2.33242	UP	3345	9108	13638	4055	10993	7391	2869.52	10253.3	15707.2	4021.75	7962.85	6129.75	ENSG00000185215	14:103123442-103137439	+	protein_coding	TNFAIP2	TNF alpha induced protein 2 [Source:HGNC Symbol;Acc:HGNC:11895]
ENSG00000198753	3.99e-05	0.00418727	1.23104	2.34735	UP	948	2021	1036	652	2394	407	813.244	2275.13	1193.18	646.654	1734.11	337.547	ENSG00000198753	X:153764196-153779346	+	protein_coding	PLXNB3	plexin B3 [Source:HGNC Symbol;Acc:HGNC:9105]
ENSG00000100344	0.000464879	0.0161251	1.23175	2.34852	UP	275	1009	555	211	430	152	235.909	1135.88	639.205	209.27	311.473	126.062	ENSG00000100344	22:43923739-43964488	+	protein_coding	PNPLA3	patatin like phospholipase domain containing 3 [Source:HGNC Symbol;Acc:HGNC:18590]
ENSG00000101670	5.73e-05	0.00516235	1.23666	2.35652	UP	513	1038	1302	344	400	467	440.078	1168.52	1499.54	341.179	289.743	387.308	ENSG00000101670	18:49560699-49599182	+	protein_coding	LIPG	lipase G, endothelial type [Source:HGNC Symbol;Acc:HGNC:6623]
ENSG00000198624	0.000147103	0.00838824	1.23702	2.3571	UP	73	87	42	39	86	34	62.6232	97.9399	48.3723	38.6802	62.2947	28.198	ENSG00000198624	5:151181052-151224145	-	protein_coding	CCDC69	coiled-coil domain containing 69 [Source:HGNC Symbol;Acc:HGNC:24487]
ENSG00000160326	0.000173618	0.00920299	1.24029	2.36245	UP	643	1504	705	267	776	457	551.599	1693.12	811.963	264.811	562.101	379.014	ENSG00000160326	9:133471095-133479137	-	protein_coding	SLC2A6	solute carrier family 2 member 6 [Source:HGNC Symbol;Acc:HGNC:11011]
ENSG00000121753	0.00261544	0.0451512	1.24153	2.36449	UP	24	22	16	5	17	2	20.5885	24.7664	18.4275	4.959	12.3141	1.65871	ENSG00000121753	1:31727117-31764893	-	protein_coding	ADGRB2	adhesion G protein-coupled receptor B2 [Source:HGNC Symbol;Acc:HGNC:944]
ENSG00000105290	0.00152103	0.0324328	1.24501	2.3702	UP	287	1018	291	244	821	355	246.204	1146.01	335.151	241.999	594.697	294.42	ENSG00000105290	19:35867899-35879791	+	protein_coding	APLP1	amyloid beta precursor like protein 1 [Source:HGNC Symbol;Acc:HGNC:597]
ENSG00000165125	0.00116376	0.0272885	1.24697	2.37343	UP	48	98	44	24	89	31	41.1769	110.323	50.6757	23.8032	64.4677	25.7099	ENSG00000165125	7:142871203-142885762	-	protein_coding	TRPV6	transient receptor potential cation channel subfamily V member 6 [Source:HGNC Symbol;Acc:HGNC:14006]
ENSG00000103888	0.00104273	0.0254844	1.24752	2.37433	UP	3890	14136	5250	3116	10840	3320	3337.05	15913.6	6046.53	3090.45	7852.02	2753.45	ENSG00000103888	15:80779343-80951776	+	protein_coding	CEMIP	cell migration inducing hyaluronan binding protein [Source:HGNC Symbol;Acc:HGNC:29213]
ENSG00000129295	0.0020032	0.0386122	1.25446	2.38578	UP	33	19	5	10	8	3	28.3091	21.3892	5.7586	9.91801	5.79485	2.48806	ENSG00000129295	8:132571953-132675617	-	protein_coding	LRRC6	leucine rich repeat containing 6 [Source:HGNC Symbol;Acc:HGNC:16725]
ENSG00000108622	0.000624147	0.0189025	1.26024	2.39535	UP	50	20	11	13	17	11	42.8926	22.5149	12.6689	12.8934	12.3141	9.12288	ENSG00000108622	17:64002594-64020634	-	protein_coding	ICAM2	intercellular adhesion molecule 2 [Source:HGNC Symbol;Acc:HGNC:5345]
ENSG00000168389	1.12e-05	0.00168756	1.26182	2.39799	UP	234	199	193	106	213	110	200.737	224.024	222.282	105.131	154.288	91.2288	ENSG00000168389	1:39955112-39969968	+	protein_coding	MFSD2A	major facilitator superfamily domain containing 2A [Source:HGNC Symbol;Acc:HGNC:25897]
ENSG00000114631	7.31e-07	0.000300546	1.26321	2.40029	UP	805	452	278	102	333	176	690.571	508.837	320.178	101.164	241.211	145.966	ENSG00000114631	3:127629181-127672809	+	protein_coding	PODXL2	podocalyxin like 2 [Source:HGNC Symbol;Acc:HGNC:17936]
ENSG00000088836	6.12e-06	0.00113648	1.26768	2.40774	UP	655	735	320	319	712	229	561.893	827.424	368.551	316.384	515.742	189.922	ENSG00000088836	20:3227417-3239190	-	protein_coding	SLC4A11	solute carrier family 4 member 11 [Source:HGNC Symbol;Acc:HGNC:16438]
ENSG00000142871	0.000574849	0.0182955	1.27485	2.41973	UP	455	1332	542	418	880	631	390.323	1499.49	624.233	414.573	637.434	523.322	ENSG00000142871	1:85580761-85583962	+	protein_coding	CYR61	cysteine rich angiogenic inducer 61 [Source:HGNC Symbol;Acc:HGNC:2654]
ENSG00000180914	0.000168667	0.00903597	1.28376	2.43473	UP	34	18	34	5	18	21	29.167	20.2634	39.1585	4.959	13.0384	17.4164	ENSG00000180914	3:8750408-8769628	-	protein_coding	OXTR	oxytocin receptor [Source:HGNC Symbol;Acc:HGNC:8529]
ENSG00000132744	0.000257867	0.0117279	1.28803	2.44195	UP	181	84	70	25	81	16	155.271	94.5627	80.6204	24.795	58.6729	13.2696	ENSG00000132744	11:67642555-67650659	-	protein_coding	ACY3	aminoacylase 3 [Source:HGNC Symbol;Acc:HGNC:24104]
ENSG00000054983	0.000432222	0.0153459	1.2893	2.44409	UP	765	659	428	451	584	659	656.257	741.867	492.936	447.302	423.024	546.544	ENSG00000054983	14:87837820-87993665	-	protein_coding	GALC	galactosylceramidase [Source:HGNC Symbol;Acc:HGNC:4115]
ENSG00000164620	0.000809501	0.0221097	1.2947	2.45326	UP	35	35	16	12	27	15	30.0248	39.4011	18.4275	11.9016	19.5576	12.4403	ENSG00000164620	5:141636950-141641077	+	protein_coding	RELL2	RELT like 2 [Source:HGNC Symbol;Acc:HGNC:26902]
ENSG00000178531	0.00240808	0.0429922	1.30419	2.46944	UP	122	105	32	57	38	32	104.658	118.203	36.8551	56.5326	27.5255	26.5393	ENSG00000178531	19:7924485-7926166	-	protein_coding	CTXN1	cortexin 1 [Source:HGNC Symbol;Acc:HGNC:31108]
ENSG00000088538	0.000355457	0.0141389	1.30624	2.47296	UP	5	15	16	9	10	11	4.28926	16.8862	18.4275	8.92621	7.24356	9.12288	ENSG00000088538	3:50675241-51384198	+	protein_coding	DOCK3	dedicator of cytokinesis 3 [Source:HGNC Symbol;Acc:HGNC:2989]
ENSG00000139515	0.000775665	0.0215249	1.30879	2.47733	UP	499	287	303	243	900	239	428.068	323.089	348.971	241.008	651.921	198.215	ENSG00000139515	13:27920020-27926231	+	protein_coding	PDX1	pancreatic and duodenal homeobox 1 [Source:HGNC Symbol;Acc:HGNC:6107]
ENSG00000175352	0.000981021	0.0246138	1.32688	2.5086	UP	3	48	31	14	37	13	2.57356	54.0358	35.7033	13.8852	26.8012	10.7816	ENSG00000175352	11:8980576-9004049	-	protein_coding	NRIP3	nuclear receptor interacting protein 3 [Source:HGNC Symbol;Acc:HGNC:1167]
ENSG00000144045	0.00303742	0.0493794	1.32729	2.50931	UP	278	148	201	89	262	107	238.483	166.61	231.496	88.2703	189.781	88.7408	ENSG00000144045	2:74518131-74526336	-	protein_coding	DQX1	DEAQ-box RNA dependent ATPase 1 [Source:HGNC Symbol;Acc:HGNC:20410]
ENSG00000145990	0.000247704	0.0114385	1.32758	2.50981	UP	67	55	39	34	92	68	57.4761	61.9161	44.9171	33.7212	66.6408	56.396	ENSG00000145990	6:13357830-13487662	-	protein_coding	GFOD1	glucose-fructose oxidoreductase domain containing 1 [Source:HGNC Symbol;Acc:HGNC:21096]
ENSG00000128567	1.64e-06	0.000536726	1.33618	2.52482	UP	676	432	264	151	457	138	579.908	486.322	304.054	149.762	331.031	114.451	ENSG00000128567	7:131500262-131558217	-	protein_coding	PODXL	podocalyxin like [Source:HGNC Symbol;Acc:HGNC:9171]
ENSG00000185615	0.00262963	0.0452416	1.3393	2.53029	UP	47	12	13	12	11	24	40.3191	13.509	14.9724	11.9016	7.96792	19.9045	ENSG00000185615	16:283152-287215	+	protein_coding	PDIA2	protein disulfide isomerase family A member 2 [Source:HGNC Symbol;Acc:HGNC:14180]
ENSG00000119125	0.000210402	0.0102838	1.34339	2.53748	UP	605	1071	816	434	546	498	519.001	1205.67	939.804	430.441	395.499	413.018	ENSG00000119125	9:72114595-72257193	+	protein_coding	GDA	guanine deaminase [Source:HGNC Symbol;Acc:HGNC:4212]
ENSG00000054967	3.16e-05	0.00377266	1.34451	2.53945	UP	67	122	136	40	45	39	57.4761	137.341	156.634	39.672	32.596	32.3448	ENSG00000054967	11:73376264-73397474	+	protein_coding	RELT	RELT, TNF receptor [Source:HGNC Symbol;Acc:HGNC:13764]
ENSG00000070404	3.82e-05	0.00411251	1.34872	2.54687	UP	55	202	105	92	144	80	47.1819	227.401	120.931	91.2457	104.307	66.3482	ENSG00000070404	19:676365-683399	+	protein_coding	FSTL3	follistatin like 3 [Source:HGNC Symbol;Acc:HGNC:3973]
ENSG00000155629	0.000142222	0.00826644	1.34875	2.54691	UP	249	171	153	92	109	87	213.605	192.503	176.213	91.2457	78.9549	72.1537	ENSG00000155629	10:96593312-96720514	-	protein_coding	PIK3AP1	phosphoinositide-3-kinase adaptor protein 1 [Source:HGNC Symbol;Acc:HGNC:30034]
ENSG00000120833	0.000395782	0.0148581	1.34903	2.5474	UP	27	21	57	16	7	52	23.162	23.6407	65.6481	15.8688	5.0705	43.1264	ENSG00000120833	12:93569814-93583487	+	protein_coding	SOCS2	suppressor of cytokine signaling 2 [Source:HGNC Symbol;Acc:HGNC:19382]
ENSG00000157152	0.00265315	0.0454903	1.37304	2.59016	UP	83	16	85	5	55	16	71.2018	18.0119	97.8962	4.959	39.8396	13.2696	ENSG00000157152	3:12004402-12191400	+	protein_coding	SYN2	synapsin II [Source:HGNC Symbol;Acc:HGNC:11495]
ENSG00000156535	0.0019176	0.0375483	1.3862	2.61389	UP	42	208	120	38	174	47	36.0298	234.155	138.206	37.6884	126.038	38.9796	ENSG00000156535	6:73695785-73828316	+	protein_coding	CD109	CD109 molecule [Source:HGNC Symbol;Acc:HGNC:21685]
ENSG00000204613	0.000758049	0.0213111	1.39124	2.62304	UP	161	83	144	64	105	77	138.114	93.4369	165.848	63.4752	76.0574	63.8602	ENSG00000204613	6:30151945-30160934	-	protein_coding	TRIM10	tripartite motif containing 10 [Source:HGNC Symbol;Acc:HGNC:10072]
ENSG00000015520	0.00262095	0.0451512	1.40516	2.64847	UP	19	25	42	4	32	9	16.2992	28.1437	48.3723	3.9672	23.1794	7.46418	ENSG00000015520	7:44512535-44541315	-	protein_coding	NPC1L1	NPC1 like intracellular cholesterol transporter 1 [Source:HGNC Symbol;Acc:HGNC:7898]
ENSG00000110427	0.000655041	0.0194114	1.41238	2.66175	UP	317	263	595	210	121	188	271.939	296.071	685.274	208.278	87.6471	155.918	ENSG00000110427	11:33542072-33674102	+	protein_coding	KIAA1549L	KIAA1549 like [Source:HGNC Symbol;Acc:HGNC:24836]
ENSG00000262655	0.001869	0.0371186	1.41559	2.66768	UP	5	20	8	4	18	3	4.28926	22.5149	9.21376	3.9672	13.0384	2.48806	ENSG00000262655	11:13962689-14267884	+	protein_coding	SPON1	spondin 1 [Source:HGNC Symbol;Acc:HGNC:11252]
ENSG00000145103	8.59e-06	0.00143152	1.41761	2.67142	UP	166	243	118	102	348	42	142.404	273.556	135.903	101.164	252.076	34.8328	ENSG00000145103	3:121987323-122022204	-	protein_coding	ILDR1	immunoglobulin like domain containing receptor 1 [Source:HGNC Symbol;Acc:HGNC:28741]
ENSG00000148288	0.000375155	0.0144071	1.4404	2.71396	UP	16	3	8	3	4	0	13.7256	3.37724	9.21376	2.9754	2.89743	0	ENSG00000148288	9:133152948-133163945	-	protein_coding	GBGT1	globoside alpha-1,3-N-acetylgalactosaminyltransferase 1 (FORS blood group) [Source:HGNC Symbol;Acc:HGNC:20460]
ENSG00000185565	0.00205267	0.038869	1.44043	2.71401	UP	34	18	17	9	25	1	29.167	20.2634	19.5792	8.92621	18.1089	0.829353	ENSG00000185565	3:115802363-117139389	-	protein_coding	LSAMP	limbic system-associated membrane protein [Source:HGNC Symbol;Acc:HGNC:6705]
ENSG00000138622	5.81e-07	0.000265049	1.44704	2.72649	UP	184	206	96	32	222	99	157.845	231.904	110.565	31.7376	160.807	82.1059	ENSG00000138622	15:73319859-73369264	-	protein_coding	HCN4	hyperpolarization activated cyclic nucleotide gated potassium channel 4 [Source:HGNC Symbol;Acc:HGNC:16882]
ENSG00000198208	0.00132785	0.0300142	1.45023	2.73252	UP	42	31	22	3	10	2	36.0298	34.8981	25.3379	2.9754	7.24356	1.65871	ENSG00000198208	14:74903954-74923396	-	protein_coding	RPS6KL1	ribosomal protein S6 kinase like 1 [Source:HGNC Symbol;Acc:HGNC:20222]
ENSG00000120708	0.000309478	0.0129774	1.45094	2.73386	UP	213	207	281	78	151	119	182.723	233.03	323.633	77.3605	109.378	98.693	ENSG00000120708	5:136028895-136063818	+	protein_coding	TGFBI	transforming growth factor beta induced [Source:HGNC Symbol;Acc:HGNC:11771]
ENSG00000243449	0.000517838	0.0171331	1.46108	2.75314	UP	26	44	13	13	11	9	22.3042	49.5328	14.9724	12.8934	7.96792	7.46418	ENSG00000243449	4:2041993-2043970	+	protein_coding	C4orf48	chromosome 4 open reading frame 48 [Source:HGNC Symbol;Acc:HGNC:34437]
ENSG00000188153	0.000890838	0.0233635	1.48207	2.79349	UP	311	353	213	156	303	109	266.792	397.388	245.316	154.721	219.48	90.3995	ENSG00000188153	X:108439844-108697545	+	protein_coding	COL4A5	collagen type IV alpha 5 chain [Source:HGNC Symbol;Acc:HGNC:2207]
ENSG00000134198	3.6e-07	0.000180759	1.49609	2.82077	UP	89	118	172	50	77	66	76.3489	132.838	198.096	49.59	55.7754	54.7373	ENSG00000134198	1:115048011-115089500	-	protein_coding	TSPAN2	tetraspanin 2 [Source:HGNC Symbol;Acc:HGNC:20659]
ENSG00000116701	0.000758517	0.0213111	1.51141	2.85089	UP	4	31	10	4	22	10	3.43141	34.8981	11.5172	3.9672	15.9358	8.29353	ENSG00000116701	1:183555563-183590876	-	protein_coding	NCF2	neutrophil cytosolic factor 2 [Source:HGNC Symbol;Acc:HGNC:7661]
ENSG00000148053	0.00100876	0.0250179	1.51235	2.85274	UP	272	1455	462	170	1164	162	233.336	1637.96	532.095	168.606	843.151	134.355	ENSG00000148053	9:84668551-85027070	+	protein_coding	NTRK2	neurotrophic receptor tyrosine kinase 2 [Source:HGNC Symbol;Acc:HGNC:8032]
ENSG00000102109	0.000267688	0.0120292	1.51834	2.86462	UP	5	53	16	8	26	16	4.28926	59.6646	18.4275	7.93441	18.8333	13.2696	ENSG00000102109	X:48831094-48835633	-	protein_coding	PCSK1N	proprotein convertase subtilisin/kexin type 1 inhibitor [Source:HGNC Symbol;Acc:HGNC:17301]
ENSG00000140835	0.000420359	0.0152852	1.52202	2.87194	UP	685	1100	1221	623	584	432	587.629	1238.32	1406.25	617.892	423.024	358.281	ENSG00000140835	16:71525233-71538746	+	protein_coding	CHST4	carbohydrate sulfotransferase 4 [Source:HGNC Symbol;Acc:HGNC:1972]
ENSG00000117525	5.03e-08	4.74e-05	1.5331	2.89407	UP	4816	6140	7050	3411	4367	3866	4131.42	6912.08	8119.63	3383.03	3163.26	3206.28	ENSG00000117525	1:94529225-94541800	-	protein_coding	F3	coagulation factor III, tissue factor [Source:HGNC Symbol;Acc:HGNC:3541]
ENSG00000151914	1.19e-07	7.57e-05	1.53553	2.89895	UP	2895	6541	5455	2160	4325	1756	2483.48	7363.51	6282.64	2142.29	3132.84	1456.34	ENSG00000151914	6:56457987-56954628	-	protein_coding	DST	dystonin [Source:HGNC Symbol;Acc:HGNC:1090]
ENSG00000143344	6.83e-05	0.00573047	1.54016	2.90827	UP	106	76	79	20	19	28	90.9324	85.5567	90.9859	19.836	13.7628	23.2219	ENSG00000143344	1:183636085-183928531	+	protein_coding	RGL1	ral guanine nucleotide dissociation stimulator like 1 [Source:HGNC Symbol;Acc:HGNC:30281]
ENSG00000079385	0.00256141	0.0448888	1.54302	2.91404	UP	1980	5586	3687	2300	5413	2743	1698.55	6288.42	4246.39	2281.14	3920.94	2274.92	ENSG00000079385	19:42507304-42561234	-	protein_coding	CEACAM1	carcinoembryonic antigen related cell adhesion molecule 1 [Source:HGNC Symbol;Acc:HGNC:1814]
ENSG00000118523	1.86e-05	0.00251964	1.5498	2.92776	UP	439	678	366	323	668	297	376.597	763.256	421.53	320.352	483.87	246.318	ENSG00000118523	6:131948176-131951373	-	protein_coding	CTGF	connective tissue growth factor [Source:HGNC Symbol;Acc:HGNC:2500]
ENSG00000175591	0.00104281	0.0254844	1.55027	2.92873	UP	222	871	591	345	862	328	190.443	980.525	680.667	342.171	624.395	272.028	ENSG00000175591	11:73218298-73236352	+	protein_coding	P2RY2	purinergic receptor P2Y2 [Source:HGNC Symbol;Acc:HGNC:8541]
ENSG00000175040	2.1e-05	0.00275068	1.55859	2.94566	UP	101	80	47	20	47	19	86.6431	90.0597	54.1309	19.836	34.0448	15.7577	ENSG00000175040	3:143119331-143124014	+	protein_coding	CHST2	carbohydrate sulfotransferase 2 [Source:HGNC Symbol;Acc:HGNC:1970]
ENSG00000169894	0.000296906	0.0126261	1.56406	2.95684	UP	586	726	1291	137	833	224	502.702	817.292	1486.87	135.877	603.389	185.775	ENSG00000169894	7:100949555-100968346	+	protein_coding	MUC3A	mucin 3A, cell surface associated [Source:HGNC Symbol;Acc:HGNC:7513]
ENSG00000130038	0.000948539	0.0242022	1.56566	2.96012	UP	414	126	78	26	77	17	355.151	141.844	89.8342	25.7868	55.7754	14.099	ENSG00000130038	12:3606633-3764819	-	protein_coding	CRACR2A	calcium release activated channel regulator 2A [Source:HGNC Symbol;Acc:HGNC:28657]
ENSG00000176771	0.00142599	0.0312017	1.56813	2.9652	UP	107	32	87	40	84	26	91.7902	36.0239	100.2	39.672	60.8459	21.5632	ENSG00000176771	2:132671799-133568463	-	protein_coding	NCKAP5	NCK associated protein 5 [Source:HGNC Symbol;Acc:HGNC:29847]
ENSG00000135362	1e-07	7.18e-05	1.56999	2.96903	UP	105	220	96	56	97	50	90.0745	247.664	110.565	55.5408	70.2626	41.4677	ENSG00000135362	11:36296288-36465204	+	protein_coding	PRR5L	proline rich 5 like [Source:HGNC Symbol;Acc:HGNC:25878]
ENSG00000137571	0.00201104	0.0386645	1.57942	2.98849	UP	9	26	7	0	16	2	7.72067	29.2694	8.06204	0	11.5897	1.65871	ENSG00000137571	8:69667047-69835064	-	protein_coding	SLCO5A1	solute carrier organic anion transporter family member 5A1 [Source:HGNC Symbol;Acc:HGNC:19046]
ENSG00000127129	0.00188674	0.0372743	1.58091	2.99159	UP	4	9	34	4	5	5	3.43141	10.1317	39.1585	3.9672	3.62178	4.14677	ENSG00000127129	1:41478775-41484673	-	protein_coding	EDN2	endothelin 2 [Source:HGNC Symbol;Acc:HGNC:3177]
ENSG00000158406	0.00081254	0.0221097	1.58668	3.00358	UP	59	53	7	37	43	16	50.6133	59.6646	8.06204	36.6966	31.1473	13.2696	ENSG00000158406	6:26277609-26285638	-	protein_coding	HIST1H4H	histone cluster 1 H4 family member h [Source:HGNC Symbol;Acc:HGNC:4788]
ENSG00000144063	0.00278809	0.0469017	1.60293	3.0376	UP	816	1605	2248	667	1304	1019	700.008	1806.82	2589.07	661.531	944.561	845.111	ENSG00000144063	2:110083870-110116566	-	protein_coding	MALL	mal, T-cell differentiation protein like [Source:HGNC Symbol;Acc:HGNC:6818]
ENSG00000101335	0.000863117	0.0230379	1.61473	3.06254	UP	88	187	163	19	51	28	75.491	210.515	187.73	18.8442	36.9422	23.2219	ENSG00000101335	20:36541484-36551447	+	protein_coding	MYL9	myosin light chain 9 [Source:HGNC Symbol;Acc:HGNC:15754]
ENSG00000176092	2e-05	0.00266786	1.62116	3.07621	UP	571	1752	1442	575	1073	504	489.834	1972.31	1660.78	570.285	777.235	417.994	ENSG00000176092	1:26321859-26360052	-	protein_coding	CRYBG2	crystallin beta-gamma domain containing 2 [Source:HGNC Symbol;Acc:HGNC:17295]
ENSG00000173200	0.00134104	0.0302289	1.6216	3.07715	UP	25	4	5	0	6	5	21.4463	4.50299	5.7586	0	4.34614	4.14677	ENSG00000173200	3:122577602-122639047	+	protein_coding	PARP15	poly(ADP-ribose) polymerase family member 15 [Source:HGNC Symbol;Acc:HGNC:26876]
ENSG00000174502	0.000947314	0.0242022	1.62473	3.08385	UP	3331	2746	3260	902	2937	1580	2857.51	3091.3	3754.61	894.604	2127.43	1310.38	ENSG00000174502	1:205913048-205943460	-	protein_coding	SLC26A9	solute carrier family 26 member 9 [Source:HGNC Symbol;Acc:HGNC:14469]
ENSG00000041515	0.00263853	0.0453429	1.63348	3.10261	UP	9	2	11	4	2	12	7.72067	2.25149	12.6689	3.9672	1.44871	9.95224	ENSG00000041515	13:108596152-109208007	+	protein_coding	MYO16	myosin XVI [Source:HGNC Symbol;Acc:HGNC:29822]
ENSG00000106366	4.53e-06	0.000908599	1.64803	3.13406	UP	14	55	28	14	17	18	12.0099	61.9161	32.2482	13.8852	12.3141	14.9284	ENSG00000106366	7:101127089-101139266	+	protein_coding	SERPINE1	serpin family E member 1 [Source:HGNC Symbol;Acc:HGNC:8583]
ENSG00000142875	0.000947264	0.0242022	1.67285	3.18843	UP	61	66	49	21	9	25	52.329	74.2993	56.4343	20.8278	6.51921	20.7338	ENSG00000142875	1:84078062-84238498	+	protein_coding	PRKACB	protein kinase cAMP-activated catalytic subunit beta [Source:HGNC Symbol;Acc:HGNC:9381]
ENSG00000174844	0.00222849	0.0411418	1.67426	3.19155	UP	7	26	16	2	3	9	6.00497	29.2694	18.4275	1.9836	2.17307	7.46418	ENSG00000174844	3:57293699-57544344	-	protein_coding	DNAH12	dynein axonemal heavy chain 12 [Source:HGNC Symbol;Acc:HGNC:2943]
ENSG00000118322	0.000147755	0.00839357	1.6874	3.22075	UP	1268	468	1247	332	163	408	1087.76	526.849	1436.2	329.278	118.07	338.376	ENSG00000118322	5:160563120-160852214	-	protein_coding	ATP10B	ATPase phospholipid transporting 10B (putative) [Source:HGNC Symbol;Acc:HGNC:13543]
ENSG00000187720	4.2e-05	0.00427494	1.69433	3.23628	UP	49	270	158	70	312	52	42.0348	303.952	181.972	69.426	225.999	43.1264	ENSG00000187720	15:71096952-71783383	+	protein_coding	THSD4	thrombospondin type 1 domain containing 4 [Source:HGNC Symbol;Acc:HGNC:25835]
ENSG00000178573	5.23e-05	0.00486134	1.69754	3.24348	UP	96	111	46	24	100	30	82.3538	124.958	52.9791	23.8032	72.4356	24.8806	ENSG00000178573	16:79585843-79600714	-	protein_coding	MAF	MAF bZIP transcription factor [Source:HGNC Symbol;Acc:HGNC:6776]
ENSG00000187957	0.00292286	0.0480357	1.69905	3.24686	UP	11	6	2	0	1	4	9.43638	6.75448	2.30344	0	0.724356	3.31741	ENSG00000187957	2:229357629-229714558	-	protein_coding	DNER	delta/notch like EGF repeat containing [Source:HGNC Symbol;Acc:HGNC:24456]
ENSG00000152137	0.00114462	0.027034	1.73441	3.32744	UP	53	102	107	24	56	35	45.4662	114.826	123.234	23.8032	40.564	29.0274	ENSG00000152137	12:119178642-119221131	+	protein_coding	HSPB8	heat shock protein family B (small) member 8 [Source:HGNC Symbol;Acc:HGNC:30171]
ENSG00000087085	0.000100101	0.0067928	1.73492	3.32861	UP	84	22	70	6	19	17	72.0596	24.7664	80.6204	5.9508	13.7628	14.099	ENSG00000087085	7:100889994-100896974	-	protein_coding	ACHE	acetylcholinesterase (Cartwright blood group) [Source:HGNC Symbol;Acc:HGNC:108]
ENSG00000188338	0.000141449	0.00825779	1.73607	3.33127	UP	5	7	4	3	11	6	4.28926	7.88022	4.60688	2.9754	7.96792	4.97612	ENSG00000188338	3:50205246-50221486	+	protein_coding	SLC38A3	solute carrier family 38 member 3 [Source:HGNC Symbol;Acc:HGNC:18044]
ENSG00000092969	0.00106918	0.0258132	1.75	3.36359	UP	129	883	529	126	356	356	110.663	994.034	609.26	124.967	257.871	295.25	ENSG00000092969	1:218346235-218444619	+	protein_coding	TGFB2	transforming growth factor beta 2 [Source:HGNC Symbol;Acc:HGNC:11768]
ENSG00000165072	0.00209139	0.0392689	1.75529	3.37594	UP	2	5	8	3	1	2	1.7157	5.62873	9.21376	2.9754	0.724356	1.65871	ENSG00000165072	9:70043581-70226970	+	protein_coding	MAMDC2	MAM domain containing 2 [Source:HGNC Symbol;Acc:HGNC:23673]
ENSG00000109265	4.77e-05	0.00451837	1.75926	3.38523	UP	420	260	304	130	366	143	360.298	292.694	350.123	128.934	265.114	118.597	ENSG00000109265	4:56049073-56328625	+	protein_coding	KIAA1211	KIAA1211 [Source:HGNC Symbol;Acc:HGNC:29219]
ENSG00000125657	2.03e-05	0.00267559	1.76789	3.40555	UP	602	2168	2710	940	1483	509	516.427	2440.62	3121.16	932.293	1074.22	422.141	ENSG00000125657	19:6530999-6535928	+	protein_coding	TNFSF9	TNF superfamily member 9 [Source:HGNC Symbol;Acc:HGNC:11939]
ENSG00000282988	0.000475773	0.0163306	1.7872	3.45143	UP	9	13	5	4	5	2	7.72067	14.6347	5.7586	3.9672	3.62178	1.65871	ENSG00000282988	6:26195595-26199293	-	protein_coding	HIST1H3D	histone cluster 1 H3 family member d [Source:HGNC Symbol;Acc:HGNC:4767]
ENSG00000171444	0.000204947	0.0101723	1.79588	3.47228	UP	25	68	19	9	83	10	21.4463	76.5508	21.8827	8.92621	60.1216	8.29353	ENSG00000171444	5:113022099-113488830	-	protein_coding	MCC	mutated in colorectal cancers [Source:HGNC Symbol;Acc:HGNC:6935]
ENSG00000253846	0.000168356	0.00903597	1.79995	3.48208	UP	130	152	122	91	309	149	111.521	171.113	140.51	90.2539	223.826	123.574	ENSG00000253846	5:141412987-141512979	+	protein_coding	PCDHGA10	protocadherin gamma subfamily A, 10 [Source:HGNC Symbol;Acc:HGNC:8697]
ENSG00000188549	3.95e-08	4.58e-05	1.80248	3.48819	UP	216	364	196	114	249	174	185.296	409.772	225.737	113.065	180.365	144.307	ENSG00000188549	15:40331452-40340967	-	protein_coding	C15orf52	chromosome 15 open reading frame 52 [Source:HGNC Symbol;Acc:HGNC:33488]
ENSG00000100311	7.81e-05	0.00593946	1.8031	3.4897	UP	130	406	910	240	84	231	111.521	457.053	1048.07	238.032	60.8459	191.581	ENSG00000100311	22:39223359-39244751	-	protein_coding	PDGFB	platelet derived growth factor subunit B [Source:HGNC Symbol;Acc:HGNC:8800]
ENSG00000129451	7.63e-06	0.00132013	1.80476	3.49371	UP	16312	32179	12503	8751	22552	9289	13993.3	36225.4	14400	8679.25	16335.7	7703.86	ENSG00000129451	19:51012739-51020175	-	protein_coding	KLK10	kallikrein related peptidase 10 [Source:HGNC Symbol;Acc:HGNC:6358]
ENSG00000138685	0.000689774	0.0201999	1.81279	3.5132	UP	50	138	69	22	117	35	42.8926	155.353	79.4687	21.8196	84.7497	29.0274	ENSG00000138685	4:122826708-122898236	+	protein_coding	FGF2	fibroblast growth factor 2 [Source:HGNC Symbol;Acc:HGNC:3676]
ENSG00000092929	0.000241647	0.0113326	1.8251	3.54331	UP	227	1097	444	119	465	286	194.733	1234.94	511.364	118.024	336.826	237.195	ENSG00000092929	17:75827225-75844717	-	protein_coding	UNC13D	unc-13 homolog D [Source:HGNC Symbol;Acc:HGNC:23147]
ENSG00000171056	0.000291979	0.0125602	1.83679	3.57214	UP	23	40	13	17	29	11	19.7306	45.0299	14.9724	16.8606	21.0063	9.12288	ENSG00000171056	8:10723768-10730512	-	protein_coding	SOX7	SRY-box 7 [Source:HGNC Symbol;Acc:HGNC:18196]
ENSG00000108244	0.000947833	0.0242022	1.84578	3.59447	UP	187	45	78	18	11	107	160.418	50.6586	89.8342	17.8524	7.96792	88.7408	ENSG00000108244	17:40922696-40937634	-	protein_coding	KRT23	keratin 23 [Source:HGNC Symbol;Acc:HGNC:6438]
ENSG00000113319	0.000425496	0.0152866	1.84741	3.59853	UP	3	12	13	6	11	7	2.57356	13.509	14.9724	5.9508	7.96792	5.80547	ENSG00000113319	5:80960672-81230156	+	protein_coding	RASGRF2	Ras protein specific guanine nucleotide releasing factor 2 [Source:HGNC Symbol;Acc:HGNC:9876]
ENSG00000173702	1.09e-07	7.49e-05	1.85392	3.6148	UP	1372	555	1366	356	195	369	1176.97	624.789	1573.25	353.081	141.25	306.031	ENSG00000173702	3:124905442-124953819	-	protein_coding	MUC13	mucin 13, cell surface associated [Source:HGNC Symbol;Acc:HGNC:7511]
ENSG00000154764	8.53e-05	0.00626239	1.86016	3.63047	UP	153	1053	482	170	348	108	131.251	1185.41	555.129	168.606	252.076	89.5701	ENSG00000154764	3:13816258-13880121	-	protein_coding	WNT7A	Wnt family member 7A [Source:HGNC Symbol;Acc:HGNC:12786]
ENSG00000183779	3.08e-11	4.63e-07	1.8663	3.64595	UP	635	579	915	288	981	297	544.736	651.807	1053.82	285.639	710.594	246.318	ENSG00000183779	8:37695751-37700021	+	protein_coding	ZNF703	zinc finger protein 703 [Source:HGNC Symbol;Acc:HGNC:25883]
ENSG00000158486	0.000480222	0.0163558	1.87564	3.66964	UP	12	14	13	1	17	5	10.2942	15.7604	14.9724	0.991801	12.3141	4.14677	ENSG00000158486	16:20933111-21159441	-	protein_coding	DNAH3	dynein axonemal heavy chain 3 [Source:HGNC Symbol;Acc:HGNC:2949]
ENSG00000167767	7.84e-07	0.000302473	1.88586	3.69574	UP	507	517	511	225	233	195	434.931	582.011	588.529	223.155	168.775	161.724	ENSG00000167767	12:52168996-52192000	-	protein_coding	KRT80	keratin 80 [Source:HGNC Symbol;Acc:HGNC:27056]
ENSG00000167759	0.000231189	0.0109789	1.88934	3.70466	UP	276	1200	289	168	1020	150	236.767	1350.9	332.847	166.623	738.844	124.403	ENSG00000167759	19:51056206-51065114	-	protein_coding	KLK13	kallikrein related peptidase 13 [Source:HGNC Symbol;Acc:HGNC:6361]
ENSG00000163637	3.79e-05	0.00411251	1.89285	3.71368	UP	21	126	29	6	78	6	18.0149	141.844	33.3999	5.9508	56.4998	4.97612	ENSG00000163637	3:64092242-64445476	-	protein_coding	PRICKLE2	prickle planar cell polarity protein 2 [Source:HGNC Symbol;Acc:HGNC:20340]
ENSG00000173227	0.000114654	0.00735435	1.89381	3.71616	UP	34	262	76	37	73	18	29.167	294.946	87.5308	36.6966	52.878	14.9284	ENSG00000173227	11:67006778-67050863	+	protein_coding	SYT12	synaptotagmin 12 [Source:HGNC Symbol;Acc:HGNC:18381]
ENSG00000143382	0.000185037	0.00941064	1.90624	3.74831	UP	54	322	58	68	260	40	46.324	362.49	66.7998	67.4424	188.333	33.1741	ENSG00000143382	1:150549369-150560937	+	protein_coding	ADAMTSL4	ADAMTS like 4 [Source:HGNC Symbol;Acc:HGNC:19706]
ENSG00000107099	0.000986253	0.0246505	1.90629	3.74844	UP	48	23	19	9	6	13	41.1769	25.8922	21.8827	8.92621	4.34614	10.7816	ENSG00000107099	9:214854-465259	+	protein_coding	DOCK8	dedicator of cytokinesis 8 [Source:HGNC Symbol;Acc:HGNC:19191]
ENSG00000146674	0.000146891	0.00838824	1.90815	3.75327	UP	1089	5234	2960	1041	2871	1110	934.201	5892.16	3409.09	1032.46	2079.63	920.582	ENSG00000146674	7:45912245-45921874	-	protein_coding	IGFBP3	insulin like growth factor binding protein 3 [Source:HGNC Symbol;Acc:HGNC:5472]
ENSG00000197043	7.23e-05	0.00574449	1.91864	3.78066	UP	213	278	249	77	194	41	182.723	312.957	286.778	76.3686	140.525	34.0035	ENSG00000197043	5:151100712-151157882	-	protein_coding	ANXA6	annexin A6 [Source:HGNC Symbol;Acc:HGNC:544]
ENSG00000150471	0.00117004	0.027393	1.91993	3.78406	UP	9	19	1	3	5	1	7.72067	21.3892	1.15172	2.9754	3.62178	0.829353	ENSG00000150471	4:61201258-62078335	+	protein_coding	ADGRL3	adhesion G protein-coupled receptor L3 [Source:HGNC Symbol;Acc:HGNC:20974]
ENSG00000162849	1.26e-05	0.00183863	1.92165	3.78857	UP	65	132	31	25	113	22	55.7604	148.599	35.7033	24.795	81.8523	18.2458	ENSG00000162849	1:245154985-245709431	+	protein_coding	KIF26B	kinesin family member 26B [Source:HGNC Symbol;Acc:HGNC:25484]
ENSG00000170681	0.000208293	0.0102472	1.92849	3.80656	UP	75	296	98	12	121	25	64.3389	333.221	112.869	11.9016	87.6471	20.7338	ENSG00000170681	9:100578079-100587906	+	protein_coding	CAVIN4	caveolae associated protein 4 [Source:HGNC Symbol;Acc:HGNC:33742]
ENSG00000148143	5.52e-06	0.00105208	1.94287	3.8447	UP	241	595	279	112	606	26	206.742	669.819	321.33	111.082	438.96	21.5632	ENSG00000148143	9:106863097-107013634	+	protein_coding	ZNF462	zinc finger protein 462 [Source:HGNC Symbol;Acc:HGNC:21684]
ENSG00000139278	4.31e-05	0.00432209	1.94605	3.85317	UP	13	25	14	6	6	2	11.1521	28.1437	16.1241	5.9508	4.34614	1.65871	ENSG00000139278	12:75480680-75503853	+	protein_coding	GLIPR1	GLI pathogenesis related 1 [Source:HGNC Symbol;Acc:HGNC:17001]
ENSG00000173918	5.4e-05	0.00496	1.95498	3.8771	UP	11	9	12	1	8	2	9.43638	10.1317	13.8206	0.991801	5.79485	1.65871	ENSG00000173918	17:79022814-79049788	+	protein_coding	C1QTNF1	C1q and TNF related 1 [Source:HGNC Symbol;Acc:HGNC:14324]
ENSG00000185479	0.000116621	0.00743903	1.95728	3.8833	UP	71	121	73	47	188	50	60.9075	136.215	84.0756	46.6146	136.179	41.4677	ENSG00000185479	12:52446651-52452126	-	protein_coding	KRT6B	keratin 6B [Source:HGNC Symbol;Acc:HGNC:6444]
ENSG00000124233	5.54e-05	0.00505164	1.9678	3.91171	UP	13	13	7	4	3	15	11.1521	14.6347	8.06204	3.9672	2.17307	12.4403	ENSG00000124233	20:45206997-45209772	+	protein_coding	SEMG1	semenogelin I [Source:HGNC Symbol;Acc:HGNC:10742]
ENSG00000160255	0.000738874	0.0210518	1.97229	3.92391	UP	57	3064	665	154	5262	459	48.8976	3449.29	765.894	152.737	3811.56	380.673	ENSG00000160255	21:44885953-44931989	-	protein_coding	ITGB2	integrin subunit beta 2 [Source:HGNC Symbol;Acc:HGNC:6155]
ENSG00000184254	0.00044197	0.0155818	1.97973	3.94419	UP	4047	9910	1450	3366	5348	1725	3471.73	11156.1	1669.99	3338.4	3873.86	1430.63	ENSG00000184254	15:100877714-100916626	+	protein_coding	ALDH1A3	aldehyde dehydrogenase 1 family member A3 [Source:HGNC Symbol;Acc:HGNC:409]
ENSG00000204610	0.000859794	0.0229915	1.98119	3.94819	UP	260	378	554	102	482	289	223.042	425.532	638.053	101.164	349.14	239.683	ENSG00000204610	6:30163206-30172696	+	protein_coding	TRIM15	tripartite motif containing 15 [Source:HGNC Symbol;Acc:HGNC:16284]
ENSG00000138131	6.29e-06	0.00114051	1.9935	3.98202	UP	898	8974	1573	1223	3857	780	770.352	10102.4	1811.66	1212.97	2793.84	646.895	ENSG00000138131	10:98247690-98268250	-	protein_coding	LOXL4	lysyl oxidase like 4 [Source:HGNC Symbol;Acc:HGNC:17171]
ENSG00000113763	0.00262137	0.0451512	2.00405	4.01125	UP	0	6	10	1	1	5	0	6.75448	11.5172	0.991801	0.724356	4.14677	ENSG00000113763	5:176810477-176880895	+	protein_coding	UNC5A	unc-5 netrin receptor A [Source:HGNC Symbol;Acc:HGNC:12567]
ENSG00000119686	0.000595071	0.0187015	2.00942	4.02621	UP	7	16	9	5	19	6	6.00497	18.0119	10.3655	4.959	13.7628	4.97612	ENSG00000119686	14:75578617-75663214	+	protein_coding	FLVCR2	feline leukemia virus subgroup C cellular receptor family member 2 [Source:HGNC Symbol;Acc:HGNC:20105]
ENSG00000264717	0.00305126	0.0495317	2.02163	4.06044	UP	5	18	2	5	11	1	4.28926	20.2634	2.30344	4.959	7.96792	0.829353	ENSG00000264717	10:47918739-47923524	+	protein_coding	NPY4R2	neuropeptide Y receptor Y42 [Source:HGNC Symbol;Acc:HGNC:52383]
ENSG00000185634	0.00281416	0.0471763	2.02821	4.079	UP	1	11	0	4	2	1	0.857852	12.3832	0	3.9672	1.44871	0.829353	ENSG00000185634	15:48823735-48963444	-	protein_coding	SHC4	SHC adaptor protein 4 [Source:HGNC Symbol;Acc:HGNC:16743]
ENSG00000118849	0.000936794	0.0241895	2.02918	4.08172	UP	16	113	10	3	28	14	13.7256	127.209	11.5172	2.9754	20.282	11.6109	ENSG00000118849	3:158696892-158732696	-	protein_coding	RARRES1	retinoic acid receptor responder 1 [Source:HGNC Symbol;Acc:HGNC:9867]
ENSG00000106714	0.00107382	0.0258454	2.0349	4.09795	UP	4	59	3	5	33	1	3.43141	66.419	3.45516	4.959	23.9038	0.829353	ENSG00000106714	9:39072767-39288315	-	protein_coding	CNTNAP3	contactin associated protein like 3 [Source:HGNC Symbol;Acc:HGNC:13834]
ENSG00000151136	0.000572304	0.0182955	2.04026	4.11319	UP	1	82	25	5	79	4	0.857852	92.3112	28.793	4.959	57.2242	3.31741	ENSG00000151136	12:107318413-107659642	+	protein_coding	BTBD11	BTB domain containing 11 [Source:HGNC Symbol;Acc:HGNC:23844]
ENSG00000007237	0.00114772	0.0270388	2.04222	4.11878	UP	5	23	30	0	4	2	4.28926	25.8922	34.5516	0	2.89743	1.65871	ENSG00000007237	17:9910609-10198551	-	protein_coding	GAS7	growth arrest specific 7 [Source:HGNC Symbol;Acc:HGNC:4169]
ENSG00000131711	9.7e-08	7.18e-05	2.04686	4.13206	UP	711	1074	417	318	630	79	609.933	1209.05	480.267	315.393	456.345	65.5189	ENSG00000131711	5:72107234-72209570	+	protein_coding	MAP1B	microtubule associated protein 1B [Source:HGNC Symbol;Acc:HGNC:6836]
ENSG00000048740	0.00180016	0.0363094	2.04687	4.1321	UP	10	115	12	0	45	0	8.57852	129.461	13.8206	0	32.596	0	ENSG00000048740	10:10798397-11336675	+	protein_coding	CELF2	CUGBP Elav-like family member 2 [Source:HGNC Symbol;Acc:HGNC:2550]
ENSG00000091129	0.00033842	0.0138064	2.04953	4.13971	UP	3	3	3	0	1	2	2.57356	3.37724	3.45516	0	0.724356	1.65871	ENSG00000091129	7:108147623-108456717	-	protein_coding	NRCAM	neuronal cell adhesion molecule [Source:HGNC Symbol;Acc:HGNC:7994]
ENSG00000184697	0.00154836	0.0327834	2.06637	4.18831	UP	7	3	1	1	1	2	6.00497	3.37724	1.15172	0.991801	0.724356	1.65871	ENSG00000184697	16:3014712-3020071	-	protein_coding	CLDN6	claudin 6 [Source:HGNC Symbol;Acc:HGNC:2048]
ENSG00000074966	5.28e-05	0.00487624	2.0699	4.19857	UP	27	46	7	2	3	3	23.162	51.7843	8.06204	1.9836	2.17307	2.48806	ENSG00000074966	4:48066393-48134256	-	protein_coding	TXK	TXK tyrosine kinase [Source:HGNC Symbol;Acc:HGNC:12434]
ENSG00000169860	4.74e-05	0.00451497	2.07292	4.20736	UP	22	78	6	6	30	7	18.8728	87.8082	6.91032	5.9508	21.7307	5.80547	ENSG00000169860	3:152834693-152841439	+	protein_coding	P2RY1	purinergic receptor P2Y1 [Source:HGNC Symbol;Acc:HGNC:8539]
ENSG00000166415	0.00237057	0.0426318	2.0731	4.2079	UP	2	3	10	0	2	4	1.7157	3.37724	11.5172	0	1.44871	3.31741	ENSG00000166415	15:53513741-53762878	-	protein_coding	WDR72	WD repeat domain 72 [Source:HGNC Symbol;Acc:HGNC:26790]
ENSG00000164236	6.2e-06	0.00113757	2.07793	4.22201	UP	83	179	64	18	55	15	71.2018	201.509	73.7101	17.8524	39.8396	12.4403	ENSG00000164236	5:10564330-10657816	+	protein_coding	ANKRD33B	ankyrin repeat domain 33B [Source:HGNC Symbol;Acc:HGNC:35240]
ENSG00000184347	0.00024133	0.0113326	2.0809	4.23072	UP	66	191	199	94	73	86	56.6183	215.018	229.192	93.2293	52.878	71.3244	ENSG00000184347	5:168661733-169301129	-	protein_coding	SLIT3	slit guidance ligand 3 [Source:HGNC Symbol;Acc:HGNC:11087]
ENSG00000172478	2.91e-05	0.00353439	2.08232	4.23487	UP	153	127	96	37	50	31	131.251	142.97	110.565	36.6966	36.2178	25.7099	ENSG00000172478	2:240886048-240896889	-	protein_coding	C2orf54	chromosome 2 open reading frame 54 [Source:HGNC Symbol;Acc:HGNC:26216]
ENSG00000167755	2.36e-06	0.000634494	2.0958	4.27462	UP	2560	12365	2161	1977	5929	1149	2196.1	13919.9	2488.87	1960.79	4294.71	952.927	ENSG00000167755	19:50958631-50969673	-	protein_coding	KLK6	kallikrein related peptidase 6 [Source:HGNC Symbol;Acc:HGNC:6367]
ENSG00000180113	0.000633173	0.0191018	2.10107	4.29026	UP	15	17	25	3	7	3	12.8678	19.1377	28.793	2.9754	5.0705	2.48806	ENSG00000180113	6:46687875-46704319	+	protein_coding	TDRD6	tudor domain containing 6 [Source:HGNC Symbol;Acc:HGNC:21339]
ENSG00000100599	8.85e-07	0.000324939	2.1214	4.35116	UP	78	91	37	24	42	6	66.9125	102.443	42.6137	23.8032	30.423	4.97612	ENSG00000100599	14:92513774-92688994	+	protein_coding	RIN3	Ras and Rab interactor 3 [Source:HGNC Symbol;Acc:HGNC:18751]
ENSG00000088386	1.02e-05	0.00157812	2.13467	4.39137	UP	88	320	163	73	163	95	75.491	360.239	187.73	72.4014	118.07	78.7885	ENSG00000088386	13:98683801-98752654	-	protein_coding	SLC15A1	solute carrier family 15 member 1 [Source:HGNC Symbol;Acc:HGNC:10920]
ENSG00000169903	2.04e-06	0.0005796	2.13745	4.39984	UP	18	50	14	7	17	12	15.4413	56.2873	16.1241	6.9426	12.3141	9.95224	ENSG00000169903	3:149473974-149503281	+	protein_coding	TM4SF4	transmembrane 4 L six family member 4 [Source:HGNC Symbol;Acc:HGNC:11856]
ENSG00000138311	2.54e-06	0.000651856	2.14076	4.40993	UP	8	35	14	5	19	7	6.86282	39.4011	16.1241	4.959	13.7628	5.80547	ENSG00000138311	10:62374192-62672011	+	protein_coding	ZNF365	zinc finger protein 365 [Source:HGNC Symbol;Acc:HGNC:18194]
ENSG00000168631	3.06e-08	4.19e-05	2.1628	4.47782	UP	20554	18767	15528	7869	9853	2587	17632.3	21126.9	17883.9	7804.48	7137.08	2145.54	ENSG00000168631	6:30934523-30954221	+	protein_coding	DPCR1	diffuse panbronchiolitis critical region 1 [Source:HGNC Symbol;Acc:HGNC:21666]
ENSG00000169247	3.43e-05	0.00391258	2.18236	4.53897	UP	41	162	33	5	67	17	35.172	182.371	38.0068	4.959	48.5319	14.099	ENSG00000169247	5:148923639-149063163	-	protein_coding	SH3TC2	SH3 domain and tetratricopeptide repeats 2 [Source:HGNC Symbol;Acc:HGNC:29427]
ENSG00000134762	8.77e-05	0.0063731	2.18378	4.54341	UP	8	23	72	9	30	5	6.86282	25.8922	82.9239	8.92621	21.7307	4.14677	ENSG00000134762	18:30990008-31042815	-	protein_coding	DSC3	desmocollin 3 [Source:HGNC Symbol;Acc:HGNC:3037]
ENSG00000130558	0.000478651	0.0163393	2.18821	4.55739	UP	12	9	11	6	5	14	10.2942	10.1317	12.6689	5.9508	3.62178	11.6109	ENSG00000130558	9:135075422-135121179	+	protein_coding	OLFM1	olfactomedin 1 [Source:HGNC Symbol;Acc:HGNC:17187]
ENSG00000117115	0.000152533	0.00853056	2.2011	4.59829	UP	73	28	9	10	53	4	62.6232	31.5209	10.3655	9.91801	38.3909	3.31741	ENSG00000117115	1:17066761-17119435	-	protein_coding	PADI2	peptidyl arginine deiminase 2 [Source:HGNC Symbol;Acc:HGNC:18341]
ENSG00000112902	4.6e-08	4.74e-05	2.20958	4.62539	UP	90	190	101	24	60	16	77.2067	213.892	116.324	23.8032	43.4614	13.2696	ENSG00000112902	5:9035026-9546075	-	protein_coding	SEMA5A	semaphorin 5A [Source:HGNC Symbol;Acc:HGNC:10736]
ENSG00000179546	0.00278408	0.0469017	2.21534	4.64392	UP	15	6	21	16	6	2	12.8678	6.75448	24.1861	15.8688	4.34614	1.65871	ENSG00000179546	1:23191895-23194729	-	protein_coding	HTR1D	5-hydroxytryptamine receptor 1D [Source:HGNC Symbol;Acc:HGNC:5289]
ENSG00000156427	0.000245299	0.0114385	2.22074	4.66132	UP	19	43	36	3	46	10	16.2992	48.4071	41.4619	2.9754	33.3204	8.29353	ENSG00000156427	5:171419656-171457623	+	protein_coding	FGF18	fibroblast growth factor 18 [Source:HGNC Symbol;Acc:HGNC:3674]
ENSG00000101342	0.000353679	0.0141228	2.22415	4.67237	UP	35	29	21	10	33	16	30.0248	32.6466	24.1861	9.91801	23.9038	13.2696	ENSG00000101342	20:36876121-36894235	+	protein_coding	TLDC2	TBC/LysM-associated domain containing 2 [Source:HGNC Symbol;Acc:HGNC:16112]
ENSG00000102452	1.15e-05	0.00171017	2.22801	4.68488	UP	12	8	23	6	7	5	10.2942	9.00597	26.4896	5.9508	5.0705	4.14677	ENSG00000102452	13:101053776-101416492	-	protein_coding	NALCN	sodium leak channel, non-selective [Source:HGNC Symbol;Acc:HGNC:19082]
ENSG00000173705	0.00246448	0.0436988	2.2365	4.71252	UP	6	2	1	1	3	2	5.14711	2.25149	1.15172	0.991801	2.17307	1.65871	ENSG00000173705	3:33150042-33219215	-	protein_coding	SUSD5	sushi domain containing 5 [Source:HGNC Symbol;Acc:HGNC:29061]
ENSG00000179241	1.97e-06	0.000573074	2.25278	4.76599	UP	36	29	10	5	29	2	30.8827	32.6466	11.5172	4.959	21.0063	1.65871	ENSG00000179241	11:35943981-36232136	+	protein_coding	LDLRAD3	low density lipoprotein receptor class A domain containing 3 [Source:HGNC Symbol;Acc:HGNC:27046]
ENSG00000158258	0.00245237	0.0435353	2.25587	4.77622	UP	1	8	2	1	1	0	0.857852	9.00597	2.30344	0.991801	0.724356	0	ENSG00000158258	3:139935185-140577397	+	protein_coding	CLSTN2	calsyntenin 2 [Source:HGNC Symbol;Acc:HGNC:17448]
ENSG00000162951	0.000988	0.0246505	2.26848	4.81814	UP	11	36	14	9	22	4	9.43638	40.5269	16.1241	8.92621	15.9358	3.31741	ENSG00000162951	2:80288351-80304749	-	protein_coding	LRRTM1	leucine rich repeat transmembrane neuronal 1 [Source:HGNC Symbol;Acc:HGNC:19408]
ENSG00000135917	4.51e-06	0.000908599	2.27507	4.8402	UP	28	21	36	4	11	2	24.0199	23.6407	41.4619	3.9672	7.96792	1.65871	ENSG00000135917	2:227685210-227718012	-	protein_coding	SLC19A3	solute carrier family 19 member 3 [Source:HGNC Symbol;Acc:HGNC:16266]
ENSG00000169035	2.62e-07	0.000151434	2.27797	4.84995	UP	4862	31642	9652	6610	20274	6215	4170.88	35620.9	11116.4	6555.8	14685.6	5154.43	ENSG00000169035	19:50976482-50984099	-	protein_coding	KLK7	kallikrein related peptidase 7 [Source:HGNC Symbol;Acc:HGNC:6368]
ENSG00000163083	0.00106998	0.0258132	2.29294	4.90055	UP	52	74	15	7	83	12	44.6083	83.3052	17.2758	6.9426	60.1216	9.95224	ENSG00000163083	2:120346143-120351808	+	protein_coding	INHBB	inhibin beta B subunit [Source:HGNC Symbol;Acc:HGNC:6067]
ENSG00000150594	2.62e-06	0.000657306	2.29768	4.91665	UP	799	465	283	65	337	93	685.424	523.472	325.937	64.467	244.108	77.1298	ENSG00000150594	10:111077163-111080907	+	protein_coding	ADRA2A	adrenoceptor alpha 2A [Source:HGNC Symbol;Acc:HGNC:281]
ENSG00000205420	0.000365175	0.0142418	2.30918	4.956	UP	19	197	27	9	50	15	16.2992	221.772	31.0965	8.92621	36.2178	12.4403	ENSG00000205420	12:52487174-52493257	-	protein_coding	KRT6A	keratin 6A [Source:HGNC Symbol;Acc:HGNC:6443]
ENSG00000116833	3.78e-06	0.000843394	2.31566	4.97832	UP	125	317	400	35	353	135	107.232	356.862	460.688	34.713	255.698	111.963	ENSG00000116833	1:200027602-200177424	+	protein_coding	NR5A2	nuclear receptor subfamily 5 group A member 2 [Source:HGNC Symbol;Acc:HGNC:7984]
ENSG00000179869	0.000550374	0.0179725	2.31799	4.98636	UP	8	57	5	11	44	4	6.86282	64.1675	5.7586	10.9098	31.8717	3.31741	ENSG00000179869	7:48171458-48647496	+	protein_coding	ABCA13	ATP binding cassette subfamily A member 13 [Source:HGNC Symbol;Acc:HGNC:14638]
ENSG00000171060	0.000496724	0.0166913	2.32566	5.01295	UP	10	26	5	10	10	12	8.57852	29.2694	5.7586	9.91801	7.24356	9.95224	ENSG00000171060	8:10672637-10700593	+	protein_coding	C8orf74	chromosome 8 open reading frame 74 [Source:HGNC Symbol;Acc:HGNC:32296]
ENSG00000164949	3.72e-05	0.00411251	2.33547	5.04715	UP	17	43	58	34	14	32	14.5835	48.4071	66.7998	33.7212	10.141	26.5393	ENSG00000164949	8:94249253-94262350	-	protein_coding	GEM	GTP binding protein overexpressed in skeletal muscle [Source:HGNC Symbol;Acc:HGNC:4234]
ENSG00000166446	0.000868682	0.0231045	2.33627	5.04996	UP	8	10	3	13	2	0	6.86282	11.2575	3.45516	12.8934	1.44871	0	ENSG00000166446	16:80597906-80804329	-	protein_coding	CDYL2	chromodomain Y like 2 [Source:HGNC Symbol;Acc:HGNC:23030]
ENSG00000122786	0.00273189	0.0464066	2.36144	5.13882	UP	64	29	23	4	2	0	54.9026	32.6466	26.4896	3.9672	1.44871	0	ENSG00000122786	7:134744252-134970728	+	protein_coding	CALD1	caldesmon 1 [Source:HGNC Symbol;Acc:HGNC:1441]
ENSG00000253537	0.000927235	0.0239838	2.36918	5.16647	UP	1	2	2	4	2	1	0.857852	2.25149	2.30344	3.9672	1.44871	0.829353	ENSG00000253537	5:141382739-141512979	+	protein_coding	PCDHGA7	protocadherin gamma subfamily A, 7 [Source:HGNC Symbol;Acc:HGNC:8705]
ENSG00000128591	4.88e-06	0.000965941	2.38014	5.20587	UP	42	174	40	27	29	8	36.0298	195.88	46.0688	26.7786	21.0063	6.63482	ENSG00000128591	7:128830377-128859274	+	protein_coding	FLNC	filamin C [Source:HGNC Symbol;Acc:HGNC:3756]
ENSG00000107984	1.51e-09	3.25e-06	2.39263	5.25115	UP	354	2058	765	124	425	334	303.68	2316.79	881.066	122.983	307.852	277.004	ENSG00000107984	10:52314296-52318042	+	protein_coding	DKK1	dickkopf WNT signaling pathway inhibitor 1 [Source:HGNC Symbol;Acc:HGNC:2891]
ENSG00000146678	4.59e-05	0.00448979	2.41548	5.33499	UP	3	163	72	6	23	6	2.57356	183.497	82.9239	5.9508	16.6602	4.97612	ENSG00000146678	7:45888357-45893668	+	protein_coding	IGFBP1	insulin like growth factor binding protein 1 [Source:HGNC Symbol;Acc:HGNC:5469]
ENSG00000109072	0.00105228	0.0255088	2.45151	5.46989	UP	1	15	2	0	9	5	0.857852	16.8862	2.30344	0	6.51921	4.14677	ENSG00000109072	17:28367276-28373091	-	protein_coding	VTN	vitronectin [Source:HGNC Symbol;Acc:HGNC:12724]
ENSG00000069188	0.000228161	0.0108694	2.47904	5.57526	UP	5	52	4	1	23	2	4.28926	58.5388	4.60688	0.991801	16.6602	1.65871	ENSG00000069188	17:73334384-73644089	-	protein_coding	SDK2	sidekick cell adhesion molecule 2 [Source:HGNC Symbol;Acc:HGNC:19308]
ENSG00000005249	5.95e-06	0.00111896	2.48237	5.58816	UP	7	113	10	10	18	0	6.00497	127.209	11.5172	9.91801	13.0384	0	ENSG00000005249	7:107044649-107161811	+	protein_coding	PRKAR2B	protein kinase cAMP-dependent type II regulatory subunit beta [Source:HGNC Symbol;Acc:HGNC:9392]
ENSG00000257743	0.000454458	0.0158501	2.49276	5.62856	UP	1284	495	677	141	315	87	1101.48	557.244	779.715	139.844	228.172	72.1537	ENSG00000257743	7:142111749-142222324	+	protein_coding	MGAM2	maltase-glucoamylase 2 (putative) [Source:HGNC Symbol;Acc:HGNC:28101]
ENSG00000158825	0.000734221	0.0210518	2.50237	5.66616	UP	20	85	44	64	59	51	17.157	95.6884	50.6757	63.4752	42.737	42.297	ENSG00000158825	1:20588948-20618908	+	protein_coding	CDA	cytidine deaminase [Source:HGNC Symbol;Acc:HGNC:1712]
ENSG00000187068	0.000758784	0.0213111	2.5164	5.72151	UP	11	6	0	0	5	0	9.43638	6.75448	0	0	3.62178	0	ENSG00000187068	3:185078050-185153014	-	protein_coding	C3orf70	chromosome 3 open reading frame 70 [Source:HGNC Symbol;Acc:HGNC:33731]
ENSG00000205683	2.83e-05	0.00346442	2.52865	5.77031	UP	18	23	11	2	11	0	15.4413	25.8922	12.6689	1.9836	7.96792	0	ENSG00000205683	14:72619296-72894116	-	protein_coding	DPF3	double PHD fingers 3 [Source:HGNC Symbol;Acc:HGNC:17427]
ENSG00000131634	0.000317955	0.013259	2.53356	5.78997	UP	8	8	5	1	0	0	6.86282	9.00597	5.7586	0.991801	0	0	ENSG00000131634	16:1528688-1555580	+	protein_coding	TMEM204	transmembrane protein 204 [Source:HGNC Symbol;Acc:HGNC:14158]
ENSG00000206538	0.000104005	0.0069586	2.56642	5.92336	UP	3	4	3	0	3	2	2.57356	4.50299	3.45516	0	2.17307	1.65871	ENSG00000206538	3:86876388-86991119	-	protein_coding	VGLL3	vestigial like family member 3 [Source:HGNC Symbol;Acc:HGNC:24327]
ENSG00000253910	0.00271377	0.0462139	2.63154	6.19689	UP	5	1	4	0	9	1	4.28926	1.12575	4.60688	0	6.51921	0.829353	ENSG00000253910	5:141360042-141512979	+	protein_coding	PCDHGB2	protocadherin gamma subfamily B, 2 [Source:HGNC Symbol;Acc:HGNC:8709]
ENSG00000187258	2.29e-05	0.00292588	2.64568	6.25793	UP	30	94	166	8	16	37	25.7356	105.82	191.186	7.93441	11.5897	30.6861	ENSG00000187258	7:34658239-34878332	+	protein_coding	NPSR1	neuropeptide S receptor 1 [Source:HGNC Symbol;Acc:HGNC:23631]
ENSG00000146070	1.15e-06	0.000413443	2.65921	6.31688	UP	78	171	88	8	43	10	66.9125	192.503	101.351	7.93441	31.1473	8.29353	ENSG00000146070	6:46704201-46735693	-	protein_coding	PLA2G7	phospholipase A2 group VII [Source:HGNC Symbol;Acc:HGNC:9040]
ENSG00000105825	0.000644939	0.0193346	2.66738	6.35274	UP	39	128	87	8	35	8	33.4562	144.096	100.2	7.93441	25.3525	6.63482	ENSG00000105825	7:93885397-93890991	-	protein_coding	TFPI2	tissue factor pathway inhibitor 2 [Source:HGNC Symbol;Acc:HGNC:11761]
ENSG00000000971	0.00205566	0.0388768	2.682	6.41744	UP	2	42	14	3	5	1	1.7157	47.2813	16.1241	2.9754	3.62178	0.829353	ENSG00000000971	1:196651878-196747504	+	protein_coding	CFH	complement factor H [Source:HGNC Symbol;Acc:HGNC:4883]
ENSG00000204103	8.85e-05	0.0063731	2.68961	6.45141	UP	1	109	21	1	31	2	0.857852	122.706	24.1861	0.991801	22.4551	1.65871	ENSG00000204103	20:40685848-40689240	-	protein_coding	MAFB	MAF bZIP transcription factor B [Source:HGNC Symbol;Acc:HGNC:6408]
ENSG00000171533	0.000158964	0.00879796	2.69217	6.46286	UP	1	3	0	0	0	1	0.857852	3.37724	0	0	0	0.829353	ENSG00000171533	11:75586918-75669120	-	protein_coding	MAP6	microtubule associated protein 6 [Source:HGNC Symbol;Acc:HGNC:6868]
ENSG00000101825	8.75e-07	0.000324939	2.70423	6.51712	UP	98	602	384	33	232	43	84.0695	677.699	442.261	32.7294	168.051	35.6622	ENSG00000101825	X:3308565-3346641	-	protein_coding	MXRA5	matrix remodeling associated 5 [Source:HGNC Symbol;Acc:HGNC:7539]
ENSG00000253953	0.000181295	0.00933779	2.73059	6.63726	UP	5	38	23	1	14	4	4.28926	42.7784	26.4896	0.991801	10.141	3.31741	ENSG00000253953	5:141387698-141512979	+	protein_coding	PCDHGB4	protocadherin gamma subfamily B, 4 [Source:HGNC Symbol;Acc:HGNC:8711]
ENSG00000140937	0.00224423	0.0412279	2.73835	6.67305	UP	1	69	4	0	30	0	0.857852	77.6765	4.60688	0	21.7307	0	ENSG00000140937	16:64943753-65126112	-	protein_coding	CDH11	cadherin 11 [Source:HGNC Symbol;Acc:HGNC:1750]
ENSG00000005108	0.000270717	0.0120931	2.7493	6.72389	UP	11	7	1	0	0	0	9.43638	7.88022	1.15172	0	0	0	ENSG00000005108	7:11370357-11832198	-	protein_coding	THSD7A	thrombospondin type 1 domain containing 7A [Source:HGNC Symbol;Acc:HGNC:22207]
ENSG00000197565	7.89e-05	0.00597208	2.75433	6.74738	UP	8	11	5	3	5	2	6.86282	12.3832	5.7586	2.9754	3.62178	1.65871	ENSG00000197565	X:108155607-108439497	-	protein_coding	COL4A6	collagen type IV alpha 6 chain [Source:HGNC Symbol;Acc:HGNC:2208]
ENSG00000156413	2.35e-08	3.53e-05	2.76462	6.7957	UP	534	371	228	60	418	46	458.093	417.652	262.592	59.508	302.781	38.1502	ENSG00000156413	19:5830610-5839731	-	protein_coding	FUT6	fucosyltransferase 6 [Source:HGNC Symbol;Acc:HGNC:4017]
ENSG00000135111	9.38e-08	7.18e-05	2.77923	6.86485	UP	50	309	531	87	190	35	42.8926	347.856	611.564	86.2867	137.628	29.0274	ENSG00000135111	12:114670254-114684164	-	protein_coding	TBX3	T-box 3 [Source:HGNC Symbol;Acc:HGNC:11602]
ENSG00000150551	0.00137679	0.0306348	2.78661	6.90006	UP	1	10	5	0	3	1	0.857852	11.2575	5.7586	0	2.17307	0.829353	ENSG00000150551	2:132644853-132671579	-	protein_coding	LYPD1	LY6/PLAUR domain containing 1 [Source:HGNC Symbol;Acc:HGNC:28431]
ENSG00000065534	9.22e-10	2.62e-06	2.84622	7.19113	UP	32	260	78	20	40	28	27.4513	292.694	89.8342	19.836	28.9743	23.2219	ENSG00000065534	3:123610049-123884331	-	protein_coding	MYLK	myosin light chain kinase [Source:HGNC Symbol;Acc:HGNC:7590]
ENSG00000261115	0.000165275	0.00897196	2.85086	7.21431	UP	12	0	24	2	1	0	10.2942	0	27.6413	1.9836	0.724356	0	ENSG00000261115	7:141074232-141480380	+	protein_coding	TMEM178B	transmembrane protein 178B [Source:HGNC Symbol;Acc:HGNC:44112]
ENSG00000055813	8.26e-05	0.00615068	2.96542	7.81055	UP	41	23	12	0	3	3	35.172	25.8922	13.8206	0	2.17307	2.48806	ENSG00000055813	2:56184123-56386173	+	protein_coding	CCDC85A	coiled-coil domain containing 85A [Source:HGNC Symbol;Acc:HGNC:29400]
ENSG00000107742	6.35e-05	0.00549231	2.97522	7.86375	UP	163	817	21	218	247	13	139.83	919.735	24.1861	216.213	178.916	10.7816	ENSG00000107742	10:72059035-72089032	-	protein_coding	SPOCK2	SPARC/osteonectin, cwcv and kazal like domains proteoglycan 2 [Source:HGNC Symbol;Acc:HGNC:13564]
ENSG00000089199	0.00187654	0.0371704	2.97808	7.87938	UP	2	5	0	0	1	0	1.7157	5.62873	0	0	0.724356	0	ENSG00000089199	20:5911430-5925361	+	protein_coding	CHGB	chromogranin B [Source:HGNC Symbol;Acc:HGNC:1930]
ENSG00000164125	1.98e-06	0.000573074	2.99085	7.94942	UP	8	33	4	1	2	0	6.86282	37.1496	4.60688	0.991801	1.44871	0	ENSG00000164125	4:158124474-158173318	-	protein_coding	FAM198B	family with sequence similarity 198 member B [Source:HGNC Symbol;Acc:HGNC:25312]
ENSG00000081189	6.6e-06	0.00118206	2.9988	7.99335	UP	23	14	75	1	6	0	19.7306	15.7604	86.379	0.991801	4.34614	0	ENSG00000081189	5:88717117-88904257	-	protein_coding	MEF2C	myocyte enhancer factor 2C [Source:HGNC Symbol;Acc:HGNC:6996]
ENSG00000019549	2.79e-06	0.000688649	2.9995	7.99725	UP	3	37	12	2	4	1	2.57356	41.6526	13.8206	1.9836	2.89743	0.829353	ENSG00000019549	8:48917768-48921740	-	protein_coding	SNAI2	snail family transcriptional repressor 2 [Source:HGNC Symbol;Acc:HGNC:11094]
ENSG00000176788	1.05e-05	0.00160668	3.01524	8.08496	UP	232	441	82	16	154	21	199.022	496.454	94.4411	15.8688	111.551	17.4164	ENSG00000176788	5:17065598-17276843	+	protein_coding	BASP1	brain abundant membrane attached signal protein 1 [Source:HGNC Symbol;Acc:HGNC:957]
ENSG00000132911	3.06e-06	0.000731234	3.01665	8.09288	UP	66	46	60	2	44	54	56.6183	51.7843	69.1032	1.9836	31.8717	44.7851	ENSG00000132911	5:152391532-152433368	-	protein_coding	NMUR2	neuromedin U receptor 2 [Source:HGNC Symbol;Acc:HGNC:16454]
ENSG00000102904	0.000134932	0.00806395	3.03177	8.17811	UP	3	5	1	1	1	0	2.57356	5.62873	1.15172	0.991801	0.724356	0	ENSG00000102904	16:67806765-67832148	+	protein_coding	TSNAXIP1	translin associated factor X interacting protein 1 [Source:HGNC Symbol;Acc:HGNC:18586]
ENSG00000104327	0.000317081	0.013259	3.16419	8.96428	UP	8	11	16	3	6	0	6.86282	12.3832	18.4275	2.9754	4.34614	0	ENSG00000104327	8:90058608-90095475	-	protein_coding	CALB1	calbindin 1 [Source:HGNC Symbol;Acc:HGNC:1434]
ENSG00000112782	4.83e-07	0.000234444	3.17225	9.01449	UP	20	157	30	37	48	10	17.157	176.742	34.5516	36.6966	34.7691	8.29353	ENSG00000112782	6:45898451-46080395	-	protein_coding	CLIC5	chloride intracellular channel 5 [Source:HGNC Symbol;Acc:HGNC:13517]
ENSG00000156475	0.0030724	0.0497333	3.20472	9.21968	UP	0	4	2	0	0	0	0	4.50299	2.30344	0	0	0	ENSG00000156475	5:146581146-147084784	-	protein_coding	PPP2R2B	protein phosphatase 2 regulatory subunit Bbeta [Source:HGNC Symbol;Acc:HGNC:9305]
ENSG00000106004	0.000773622	0.0215249	3.26678	9.62493	UP	21	32	232	6	79	1	18.0149	36.0239	267.199	5.9508	57.2242	0.829353	ENSG00000106004	7:27141052-27143668	-	protein_coding	HOXA5	homeobox A5 [Source:HGNC Symbol;Acc:HGNC:5106]
ENSG00000020633	0.000358779	0.0141389	3.28703	9.761	UP	3	42	7	6	40	8	2.57356	47.2813	8.06204	5.9508	28.9743	6.63482	ENSG00000020633	1:24899511-24965121	-	protein_coding	RUNX3	runt related transcription factor 3 [Source:HGNC Symbol;Acc:HGNC:10473]
ENSG00000111432	8.22e-05	0.00615068	3.34811	10.1831	UP	3	14	34	0	11	0	2.57356	15.7604	39.1585	0	7.96792	0	ENSG00000111432	12:130162459-130165740	+	protein_coding	FZD10	frizzled class receptor 10 [Source:HGNC Symbol;Acc:HGNC:4039]
ENSG00000204682	0.0011455	0.027034	3.3533	10.2198	UP	1	1	0	0	0	0	0.857852	1.12575	0	0	0	0	ENSG00000204682	10:21492658-21497262	-	protein_coding	CASC10	cancer susceptibility 10 [Source:HGNC Symbol;Acc:HGNC:31448]
ENSG00000179542	0.00253057	0.0445038	3.39647	10.5303	UP	3	0	2	0	1	2	2.57356	0	2.30344	0	0.724356	1.65871	ENSG00000179542	X:143622790-143635777	-	protein_coding	SLITRK4	SLIT and NTRK like family member 4 [Source:HGNC Symbol;Acc:HGNC:23502]
ENSG00000134757	3.9e-06	0.000851116	3.42134	10.7134	UP	18	479	53	2	150	17	15.4413	539.233	61.0412	1.9836	108.653	14.099	ENSG00000134757	18:31447795-31478702	+	protein_coding	DSG3	desmoglein 3 [Source:HGNC Symbol;Acc:HGNC:3050]
ENSG00000196368	0.000291144	0.0125602	3.4361	10.8236	UP	6	3	0	0	0	0	5.14711	3.37724	0	0	0	0	ENSG00000196368	X:51490011-51496596	-	protein_coding	NUDT11	nudix hydrolase 11 [Source:HGNC Symbol;Acc:HGNC:18011]
ENSG00000187908	2.55e-06	0.000651856	3.48212	11.1743	UP	43	103	1238	14	52	15	36.8877	115.952	1425.83	13.8852	37.6665	12.4403	ENSG00000187908	10:122560665-122643736	+	protein_coding	DMBT1	deleted in malignant brain tumors 1 [Source:HGNC Symbol;Acc:HGNC:2926]
ENSG00000155849	0.000848336	0.0228359	3.52717	11.5288	UP	2	1	0	0	0	0	1.7157	1.12575	0	0	0	0	ENSG00000155849	7:36854361-37449249	-	protein_coding	ELMO1	engulfment and cell motility 1 [Source:HGNC Symbol;Acc:HGNC:16286]
ENSG00000060982	3.28e-05	0.00377266	3.53611	11.6004	UP	25	1345	21	11	178	7	21.4463	1514.13	24.1861	10.9098	128.935	5.80547	ENSG00000060982	12:24810022-24949459	-	protein_coding	BCAT1	branched chain amino acid transaminase 1 [Source:HGNC Symbol;Acc:HGNC:976]
ENSG00000197467	0.00128731	0.0294259	3.539	11.6237	UP	0	2	1	0	1	0	0	2.25149	1.15172	0	0.724356	0	ENSG00000197467	10:69801931-69964275	+	protein_coding	COL13A1	collagen type XIII alpha 1 chain [Source:HGNC Symbol;Acc:HGNC:2190]
ENSG00000138316	1.68e-05	0.00234706	3.56343	11.8222	UP	9	50	23	7	9	3	7.72067	56.2873	26.4896	6.9426	6.51921	2.48806	ENSG00000138316	10:70672803-70762441	+	protein_coding	ADAMTS14	ADAM metallopeptidase with thrombospondin type 1 motif 14 [Source:HGNC Symbol;Acc:HGNC:14899]
ENSG00000124785	0.000640832	0.0192557	3.57165	11.8898	UP	0	27	11	0	0	0	0	30.3952	12.6689	0	0	0	ENSG00000124785	6:5997999-6007605	-	protein_coding	NRN1	neuritin 1 [Source:HGNC Symbol;Acc:HGNC:17972]
ENSG00000101188	0.000298329	0.0126508	3.59726	12.1027	UP	1	159	29	1	51	4	0.857852	178.994	33.3999	0.991801	36.9422	3.31741	ENSG00000101188	20:62708837-62762771	+	protein_coding	NTSR1	neurotensin receptor 1 [Source:HGNC Symbol;Acc:HGNC:8039]
ENSG00000119547	1.04e-09	2.62e-06	3.63922	12.4599	UP	66	68	32	3	12	4	56.6183	76.5508	36.8551	2.9754	8.69228	3.31741	ENSG00000119547	18:57435685-57491297	+	protein_coding	ONECUT2	one cut homeobox 2 [Source:HGNC Symbol;Acc:HGNC:8139]
ENSG00000143631	1.21e-07	7.57e-05	3.83795	14.3	UP	2	190	34	2	7	2	1.7157	213.892	39.1585	1.9836	5.0705	1.65871	ENSG00000143631	1:152302175-152325203	-	protein_coding	FLG	filaggrin [Source:HGNC Symbol;Acc:HGNC:3748]
ENSG00000138795	9.6e-05	0.00664165	3.92623	15.2024	UP	1	19	0	0	3	0	0.857852	21.3892	0	0	2.17307	0	ENSG00000138795	4:108047545-108168956	-	protein_coding	LEF1	lymphoid enhancer binding factor 1 [Source:HGNC Symbol;Acc:HGNC:6551]
ENSG00000182938	5.23e-05	0.00486134	3.92889	15.2305	UP	96	109	52	22	124	20	82.3538	122.706	59.8895	21.8196	89.8202	16.5871	ENSG00000182938	17:74935719-74949992	+	protein_coding	OTOP3	otopetrin 3 [Source:HGNC Symbol;Acc:HGNC:19658]
ENSG00000127831	2.77e-07	0.00015469	3.92919	15.2336	UP	5298	11276	8155	68	3282	101	4544.9	12693.9	9392.28	67.4424	2377.34	83.7647	ENSG00000127831	2:218419092-218453295	+	protein_coding	VIL1	villin 1 [Source:HGNC Symbol;Acc:HGNC:12690]
ENSG00000164627	0.000624865	0.0189025	3.9792	15.7709	UP	2	5	0	0	0	0	1.7157	5.62873	0	0	0	0	ENSG00000164627	6:39329990-39725405	-	protein_coding	KIF6	kinesin family member 6 [Source:HGNC Symbol;Acc:HGNC:21202]
ENSG00000197915	6.8e-05	0.00573047	4.0294	16.3294	UP	0	15	5	1	5	0	0	16.8862	5.7586	0.991801	3.62178	0	ENSG00000197915	1:152212082-152224193	-	protein_coding	HRNR	hornerin [Source:HGNC Symbol;Acc:HGNC:20846]
ENSG00000157168	0.00103997	0.0254844	4.0343	16.385	UP	0	6	1	0	0	0	0	6.75448	1.15172	0	0	0	ENSG00000157168	8:31639386-32767959	+	protein_coding	NRG1	neuregulin 1 [Source:HGNC Symbol;Acc:HGNC:7997]
ENSG00000136881	0.000145004	0.00835487	4.08558	16.9778	UP	6	0	2	0	0	0	5.14711	0	2.30344	0	0	0	ENSG00000136881	9:101360417-101383519	-	protein_coding	BAAT	bile acid-CoA:amino acid N-acyltransferase [Source:HGNC Symbol;Acc:HGNC:932]
ENSG00000186847	6.31e-05	0.00549231	4.21559	18.5789	UP	1	13	1	1	0	1	0.857852	14.6347	1.15172	0.991801	0	0.829353	ENSG00000186847	17:41582279-41586921	-	protein_coding	KRT14	keratin 14 [Source:HGNC Symbol;Acc:HGNC:6416]
ENSG00000179431	9.53e-06	0.00150002	4.33525	20.1856	UP	3	4	0	0	1	0	2.57356	4.50299	0	0	0.724356	0	ENSG00000179431	11:35618419-35620868	+	protein_coding	FJX1	four jointed box 1 [Source:HGNC Symbol;Acc:HGNC:17166]
ENSG00000163618	4.1e-05	0.00423496	4.37553	20.757	UP	6	0	0	1	5	1	5.14711	0	0	0.991801	3.62178	0.829353	ENSG00000163618	3:62398346-62875389	-	protein_coding	CADPS	calcium dependent secretion activator [Source:HGNC Symbol;Acc:HGNC:1426]
ENSG00000136231	7.7e-07	0.000302473	4.37943	20.8132	UP	263	133	566	1	12	5	225.615	149.724	651.874	0.991801	8.69228	4.14677	ENSG00000136231	7:23310209-23470467	-	protein_coding	IGF2BP3	insulin like growth factor 2 mRNA binding protein 3 [Source:HGNC Symbol;Acc:HGNC:28868]
ENSG00000026751	1.06e-05	0.00160668	4.40329	21.1603	UP	15	59	7	4	10	4	12.8678	66.419	8.06204	3.9672	7.24356	3.31741	ENSG00000026751	1:160739057-160754821	+	protein_coding	SLAMF7	SLAM family member 7 [Source:HGNC Symbol;Acc:HGNC:21394]
ENSG00000125207	7.32e-05	0.00577212	4.43629	21.6499	UP	7	22	153	0	7	0	6.00497	24.7664	176.213	0	5.0705	0	ENSG00000125207	12:130337887-130372637	+	protein_coding	PIWIL1	piwi like RNA-mediated gene silencing 1 [Source:HGNC Symbol;Acc:HGNC:9007]
ENSG00000121440	0.000122789	0.00766996	4.66089	25.2969	UP	0	2	2	0	0	0	0	2.25149	2.30344	0	0	0	ENSG00000121440	3:73382433-73624940	-	protein_coding	PDZRN3	PDZ domain containing ring finger 3 [Source:HGNC Symbol;Acc:HGNC:17704]
ENSG00000185532	1.61e-06	0.000536726	4.72292	26.4083	UP	4	5	27	2	0	0	3.43141	5.62873	31.0965	1.9836	0	0	ENSG00000185532	10:50991358-52298350	+	protein_coding	PRKG1	protein kinase, cGMP-dependent, type I [Source:HGNC Symbol;Acc:HGNC:9414]
ENSG00000162722	4.1e-06	0.000856643	4.95844	31.0912	UP	0	8	10	0	7	0	0	9.00597	11.5172	0	5.0705	0	ENSG00000162722	1:247857199-247878205	+	protein_coding	TRIM58	tripartite motif containing 58 [Source:HGNC Symbol;Acc:HGNC:24150]
ENSG00000169876	7.81e-06	0.00133533	5.86885	58.4385	UP	3	520	75	0	40	5	2.57356	585.388	86.379	0	28.9743	4.14677	ENSG00000169876	7:101020072-101058745	+	protein_coding	MUC17	mucin 17, cell surface associated [Source:HGNC Symbol;Acc:HGNC:16800]
